# Supplementary material for: Diethyl 4-acetyl-5-(2-nitro­phen­yl)pyrrolidine-2,2-dicarboxyl­ate
Source: Acta Crystallogr Sect E Struct Rep Online. 2010 Nov 17;66(Pt 12):o3205. doi: 10.1107/S1600536810045691 (PMC3011499; doi:10.1107/S1600536810045691)
Supplement: Supplementary file 1 [file e-66-o3205-sup1.cif]

##############################################################################
###                                                                        ###
###        Electronic paper (Acta Crystallographica Section E)             ###
###                                                                        ###
##############################################################################
#                                                                            #
# This CIF contains the data in a paper accepted for publication in Acta     #
# Crystallographica Section E. It conforms to the requirements of Notes      #
# for Authors for Section E, and has been peer reviewed under the auspices   #
# of the IUCr Commission on Journals.                                        #
#                                                                            #
# Full details of the Crystallographic Information File format               #
# are given in the paper "The Crystallographic Information File (CIF):       #
# a New Standard Archive File for Crystallography" by S. R. Hall, F. H.      #
# Allen and I. D. Brown [Acta Cryst. (1991), A47, 655-685].                  #
#                                                                            #
# The current version of the core CIF dictionary is obtainable from          #
# ftp://ftp.iucr.org/pub/cif_core.dic. The current version number is 2.4.    #
#                                                                            #
# Software is freely available for graphical display of the structure(s) in  #
# this CIF.  For information consult the CIF home page http://www.iucr.org/  #
# cif/home.html                                                              #
#                                                                            #
# This file may be used for bona fide research purposes within the           #
# scientific community so long as proper attribution is given to the journal # 
# article from which it was obtained.                                        #
#                                                                            #
##############################################################################
                                             
data_global
_audit_creation_method     'SHELXL-97'
_journal_date_recd_electronic     2010-10-30
_journal_date_accepted     2010-11-07
_journal_name_full     'Acta Crystallographica, Section E'
_journal_year     2010
_journal_volume     66
_journal_issue     12
_journal_page_first     o3205
_journal_page_last     o3205
_journal_paper_category     QO
_journal_coeditor_code     XU5078
_publ_contact_author_name     'Long He'
_publ_contact_author_address
;
College of Chemistry and Chemical Engineering
China West Normal University
Nanchong 637002
People's Republic of China
;
_publ_contact_author_email     'helongcwnu@yahoo.com.cn'
_publ_contact_author_fax     ?
_publ_contact_author_phone     ?
_publ_section_title
;
Diethyl 4-acetyl-5-(2-nitrophenyl)pyrrolidine-2,2-dicarboxylate
;
loop_
    _publ_author_name
    _publ_author_address
    'Long He'
;
College of Chemistry and Chemical Engineering,
China West Normal University
Nanchong 637002
People's Republic of China
;
data_I
_audit_creation_method     SHELXL-97
_chemical_name_systematic
;
Diethyl 4-acetyl-5-(2-nitrophenyl)pyrrolidine-2,2-dicarboxylate
;
_chemical_name_common     ?
_chemical_formula_moiety     'C18 H22 N2 O7'
_chemical_formula_sum     'C18 H22 N2 O7'
_chemical_formula_iupac     'C18 H22 N2 O7'
_chemical_formula_weight     378.38
_chemical_melting_point     ?
_symmetry_cell_setting     monoclinic
_symmetry_space_group_name_H-M     'P 21'
_symmetry_space_group_name_Hall     'P 2yb'
loop_
    _symmetry_equiv_pos_as_xyz
    'x, y, z'
    '-x, y+1/2, -z'
_cell_length_a     10.687(5)
_cell_length_b     7.760(5)
_cell_length_c     12.030(5)
_cell_angle_alpha     90.000
_cell_angle_beta     97.455(5)
_cell_angle_gamma     90.000
_cell_volume     989.2(9)
_cell_formula_units_Z     2
_cell_measurement_reflns_used     11509
_cell_measurement_theta_min     4.1683
_cell_measurement_theta_max     72.3291
_cell_measurement_temperature     291(2)
_exptl_crystal_description     block
_exptl_crystal_colour     colorless
_exptl_crystal_size_max     0.38
_exptl_crystal_size_mid     0.36
_exptl_crystal_size_min     0.30
_exptl_crystal_density_diffrn     1.270
_exptl_crystal_density_meas     ?
_exptl_crystal_density_method     'not measured'
_exptl_crystal_F_000     400
_exptl_absorpt_coefficient_mu     0.830
_exptl_absorpt_correction_type     multi-scan
_exptl_absorpt_process_details     '(CrysAlis Pro; Oxford Diffraction, 2009)'
_exptl_absorpt_correction_T_min     0.7432
_exptl_absorpt_correction_T_max     0.7888
_exptl_special_details
;
;
_diffrn_ambient_temperature     291(2)
_diffrn_radiation_type     CuK\a
_diffrn_radiation_wavelength     1.54184
_diffrn_radiation_source     'Enhance Ultra (Cu) X-ray Source'
_diffrn_radiation_monochromator     'mirror'
_diffrn_measurement_device_type     'Oxford Diffraction Gemini S Ultra'
_diffrn_measurement_method     \w
_diffrn_detector_area_resol_mean     ?
_diffrn_reflns_number     19238
_diffrn_reflns_av_R_equivalents     0.0229
_diffrn_reflns_av_sigmaI/netI     0.0099
_diffrn_reflns_theta_min     4.17
_diffrn_reflns_theta_max     72.58
_diffrn_reflns_theta_full     72.58
_diffrn_measured_fraction_theta_max     0.992
_diffrn_measured_fraction_theta_full     0.992
_diffrn_reflns_limit_h_min     -13
_diffrn_reflns_limit_h_max     13
_diffrn_reflns_limit_k_min     -8
_diffrn_reflns_limit_k_max     9
_diffrn_reflns_limit_l_min     -14
_diffrn_reflns_limit_l_max     14
_diffrn_standards_number     0
_diffrn_standards_interval_count     0
_diffrn_standards_interval_time     ?
_diffrn_standards_decay_%     0
_refine_special_details
;
Refinement of <i>F</i>^2^ against ALL reflections. The weighted <i>R</i>-factor
<i>wR</i> and goodness of fit <i>S</i> are based on <i>F</i>^2^, conventional
<i>R</i>-factors <i>R</i> are based on <i>F</i>, with <i>F</i> set to zero for
negative <i>F</i>^2^. The threshold expression of <i>F</i>^2^ >
\s(<i>F</i>^2^) is used only for calculating <i>R</i>-factors(gt) <i>etc</i>.
and is not relevant to the choice of reflections for refinement.
<i>R</i>-factors based on <i>F</i>^2^ are statistically about twice as large
as those based on <i>F</i>, and <i>R</i>- factors based on ALL data will be
even larger.
;
_reflns_number_total     2105
_reflns_number_gt     1915
_reflns_threshold_expression     I>2sigma(I)
_refine_ls_structure_factor_coef     Fsqd
_refine_ls_matrix_type     full
_refine_ls_R_factor_all     0.0847
_refine_ls_R_factor_gt     0.0807
_refine_ls_wR_factor_gt     0.1646
_refine_ls_wR_factor_ref     0.1660
_refine_ls_goodness_of_fit_ref     1.043
_refine_ls_restrained_S_all     1.128
_refine_ls_number_reflns     2105
_refine_ls_number_parameters     249
_refine_ls_number_restraints     42
_refine_ls_hydrogen_treatment     mixed
_refine_ls_weighting_scheme     calc
_refine_ls_weighting_details
         'calc w=1/[\s^2^(Fo^2^)+(0.0250P)^2^+1.3702P] where P=(Fo^2^+2Fc^2^)/3'
_atom_sites_solution_hydrogens     geom
_atom_sites_solution_primary     direct
_atom_sites_solution_secondary     difmap
_refine_ls_shift/su_max     0.000
_refine_ls_shift/su_mean     0.000
_refine_diff_density_max     0.329
_refine_diff_density_min     -0.420
_refine_ls_extinction_method     'SHELXL97 (Sheldrick, 2008)'
_refine_ls_extinction_coef     0.017(3)
_refine_ls_extinction_expression
                                  'Fc^*^=kFc[1+0.001xFc^2^\l^3^/sin(2\q)]^-1/4^'
_refine_ls_abs_structure_details     ?
_refine_ls_abs_structure_Flack     ?
loop_
    _atom_type_symbol
    _atom_type_description
    _atom_type_scat_dispersion_real
    _atom_type_scat_dispersion_imag
    _atom_type_scat_source
    'C' 'C' 0.0181 0.0091
                         'International Tables Vol C Tables 4.2.6.8 and 6.1.1.4'
    'H' 'H' 0.0000 0.0000
                         'International Tables Vol C Tables 4.2.6.8 and 6.1.1.4'
    'N' 'N' 0.0311 0.0180
                         'International Tables Vol C Tables 4.2.6.8 and 6.1.1.4'
    'O' 'O' 0.0492 0.0322
                         'International Tables Vol C Tables 4.2.6.8 and 6.1.1.4'
_computing_data_collection     'CrysAlis CCD (Oxford Diffraction, 2008)'
_computing_cell_refinement     'CrysAlis RED (Oxford Diffraction, 2008)'
_computing_data_reduction     'CrysAlis RED (Oxford Diffraction, 2008)'
_computing_structure_solution     'SHELXS97 (Sheldrick, 2008)'
_computing_structure_refinement     'SHELXL97 (Sheldrick, 2008)'
_computing_molecular_graphics     'ORTEP-3 (Farrugia, 1997)'
_computing_publication_material     'SHELXL97 (Sheldrick, 2008)'
loop_
    _atom_site_type_symbol
    _atom_site_label
    _atom_site_fract_x
    _atom_site_fract_y
    _atom_site_fract_z
    _atom_site_U_iso_or_equiv
    _atom_site_adp_type
    _atom_site_calc_flag
    _atom_site_refinement_flags
    _atom_site_occupancy
    _atom_site_disorder_assembly
    _atom_site_disorder_group
    O O3 0.0038(5) 0.2421(8) 0.5230(4) 0.0881(16) Uani d . 1 . .
    N N2 0.2698(5) 0.3189(8) 0.6658(4) 0.0681(15) Uani d D 1 . .
    O O5 0.1828(5) 0.4223(10) 0.8609(6) 0.117(2) Uani d U 1 . .
    C C3 0.2453(6) 0.4941(9) 0.4653(6) 0.0641(16) Uani d . 1 . .
    H H3 0.1941 0.5184 0.5202 0.077 Uiso calc R 1 . .
    O O1 0.4209(6) 0.0223(8) 0.4138(5) 0.0957(18) Uani d . 1 . .
    C C2 0.3126(5) 0.3415(9) 0.4718(5) 0.0566(14) Uani d . 1 . .
    O O6 0.4399(5) 0.1838(10) 0.8411(4) 0.108(2) Uani d . 1 . .
    O O4 0.0249(5) 0.2457(11) 0.8118(5) 0.112(2) Uani d . 1 . .
    O O2 0.5571(5) 0.1618(10) 0.3371(5) 0.120(2) Uani d . 1 . .
    C C8 0.1956(6) 0.0846(9) 0.5533(5) 0.0631(16) Uani d . 1 . .
    H H8 0.2247 -0.0192 0.5180 0.076 Uiso calc R 1 . .
    N N1 0.4602(6) 0.1556(10) 0.3797(5) 0.0784(17) Uani d . 1 . .
    C C7 0.3030(5) 0.2205(9) 0.5697(4) 0.0589(15) Uani d . 1 . .
    H H7 0.3841 0.1624 0.5905 0.071 Uiso calc R 1 . .
    C C1 0.3875(5) 0.3157(10) 0.3870(5) 0.0605(15) Uani d . 1 . .
    C C16 0.1311(7) 0.2862(12) 0.8096(6) 0.079(2) Uani d . 1 . .
    C C4 0.2514(6) 0.6116(10) 0.3802(6) 0.0776(19) Uani d . 1 . .
    H H4 0.2028 0.7113 0.3771 0.093 Uiso calc R 1 . .
    C C12 0.0663(7) 0.1228(11) 0.3583(5) 0.085(2) Uani d . 1 . .
    H H12A -0.0097 0.1760 0.3228 0.128 Uiso calc R 1 . .
    H H12B 0.0620 0.0007 0.3455 0.128 Uiso calc R 1 . .
    H H12C 0.1375 0.1694 0.3274 0.128 Uiso calc R 1 . .
    C C11 0.0803(6) 0.1578(9) 0.4820(5) 0.0649(16) Uani d . 1 . .
    O O7 0.2881(6) 0.0324(11) 0.9076(6) 0.130(2) Uani d U 1 . .
    C C10 0.2269(6) 0.1943(11) 0.7453(5) 0.0721(19) Uani d . 1 . .
    C C6 0.3975(6) 0.4353(11) 0.3036(6) 0.0732(19) Uani d . 1 . .
    H H6 0.4511 0.4149 0.2500 0.088 Uiso calc R 1 . .
    C C13 0.3357(7) 0.1387(14) 0.8371(6) 0.092(2) Uani d U 1 . .
    C C9 0.1723(8) 0.0442(10) 0.6740(5) 0.080(2) Uani d . 1 . .
    H H9A 0.0826 0.0330 0.6782 0.096 Uiso calc R 1 . .
    H H9B 0.2137 -0.0625 0.6995 0.096 Uiso calc R 1 . .
    C C5 0.3294(7) 0.5809(11) 0.3001(6) 0.084(2) Uani d . 1 . .
    H H5 0.3350 0.6611 0.2435 0.101 Uiso calc R 1 . .
    C C17 0.1066(10) 0.5318(17) 0.9259(8) 0.128(3) Uani d DU 1 . .
    H H17A 0.0174 0.5231 0.8985 0.154 Uiso calc R 1 . .
    H H17B 0.1325 0.6515 0.9246 0.154 Uiso calc R 1 . .
    C C14 0.3850(10) -0.0385(18) 1.0007(8) 0.137(3) Uani d DU 1 . .
    H H14A 0.3874 -0.1634 0.9994 0.165 Uiso calc R 1 . .
    H H14B 0.4687 0.0064 0.9954 0.165 Uiso calc R 1 . .
    C C15 0.3341(11) 0.0277(19) 1.1036(8) 0.153(3) Uani d DU 1 . .
    H H15A 0.3856 -0.0141 1.1694 0.229 Uiso calc R 1 . .
    H H15B 0.2490 -0.0121 1.1036 0.229 Uiso calc R 1 . .
    H H15C 0.3352 0.1514 1.1034 0.229 Uiso calc R 1 . .
    C C18 0.1366(11) 0.455(2) 1.0415(9) 0.158(3) Uani d DU 1 . .
    H H18A 0.0896 0.5141 1.0925 0.237 Uiso calc R 1 . .
    H H18B 0.2253 0.4664 1.0663 0.237 Uiso calc R 1 . .
    H H18C 0.1141 0.3350 1.0391 0.237 Uiso calc R 1 . .
    H H10 0.342(4) 0.377(8) 0.693(5) 0.07(2) Uiso d D 1 . .
loop_
    _atom_site_aniso_label
    _atom_site_aniso_U_11
    _atom_site_aniso_U_22
    _atom_site_aniso_U_33
    _atom_site_aniso_U_12
    _atom_site_aniso_U_13
    _atom_site_aniso_U_23
    O3 0.066(2) 0.101(4) 0.099(4) -0.003(3) 0.016(3) -0.005(3)
    N2 0.073(3) 0.076(4) 0.056(3) -0.017(3) 0.011(2) -0.010(3)
    O5 0.081(3) 0.119(5) 0.154(4) -0.015(4) 0.020(3) -0.040(5)
    C3 0.059(3) 0.062(4) 0.073(4) -0.001(3) 0.015(3) -0.002(3)
    O1 0.105(4) 0.091(4) 0.092(4) 0.024(4) 0.015(3) 0.000(4)
    C2 0.048(3) 0.065(4) 0.057(3) -0.007(3) 0.004(2) -0.003(3)
    O6 0.075(3) 0.172(7) 0.075(3) 0.018(4) 0.004(2) -0.009(4)
    O4 0.080(3) 0.162(7) 0.097(4) -0.018(4) 0.025(3) 0.000(4)
    O2 0.090(3) 0.153(6) 0.126(4) 0.051(4) 0.051(3) 0.031(5)
    C8 0.072(4) 0.058(4) 0.059(3) -0.007(3) 0.003(3) 0.000(3)
    N1 0.076(4) 0.093(5) 0.067(3) 0.020(4) 0.011(3) -0.001(4)
    C7 0.058(3) 0.066(4) 0.051(3) -0.007(3) 0.003(2) 0.000(3)
    C1 0.053(3) 0.070(4) 0.058(3) 0.005(3) 0.007(2) 0.000(3)
    C16 0.068(4) 0.106(7) 0.067(4) 0.001(5) 0.018(3) 0.010(4)
    C4 0.076(4) 0.066(5) 0.091(5) 0.002(4) 0.014(4) 0.005(4)
    C12 0.090(5) 0.086(6) 0.073(4) -0.010(5) -0.018(3) -0.001(4)
    C11 0.062(3) 0.062(4) 0.070(4) -0.014(3) 0.006(3) -0.002(3)
    O7 0.124(3) 0.135(4) 0.131(3) -0.003(3) 0.011(2) 0.020(3)
    C10 0.071(4) 0.092(5) 0.053(3) -0.014(4) 0.005(3) 0.002(4)
    C6 0.072(4) 0.084(5) 0.065(4) 0.002(4) 0.019(3) 0.001(4)
    C13 0.070(4) 0.127(7) 0.078(4) 0.001(4) 0.010(3) -0.023(3)
    C9 0.104(5) 0.076(5) 0.060(4) -0.021(4) 0.008(4) 0.006(4)
    C5 0.090(5) 0.077(5) 0.086(5) -0.005(5) 0.018(4) 0.015(5)
    C17 0.126(4) 0.131(4) 0.132(3) 0.013(3) 0.031(3) -0.018(3)
    C14 0.139(4) 0.140(4) 0.130(3) 0.006(3) 0.007(2) 0.017(3)
    C15 0.165(4) 0.155(5) 0.134(3) 0.009(3) 0.004(3) -0.002(3)
    C18 0.168(5) 0.165(5) 0.142(3) 0.009(3) 0.026(3) -0.001(3)
_geom_special_details
;
All e.s.d.'s (except the e.s.d. in the dihedral angle between two l.s. planes)
are estimated using the full covariance matrix. The cell e.s.d.'s are taken
into account individually in the estimation of e.s.d.'s in distances, angles
and torsion angles; correlations between e.s.d.'s in cell parameters are only
used when they are defined by crystal symmetry. An approximate (isotropic)
treatment of cell e.s.d.'s is used for estimating e.s.d.'s involving l.s.
planes.
;
loop_
    _geom_bond_atom_site_label_1
    _geom_bond_atom_site_label_2
    _geom_bond_site_symmetry_2
    _geom_bond_distance
    _geom_bond_publ_flag
    O3 C11 . 1.202(8) ?
    N2 C7 . 1.467(8) ?
    N2 C10 . 1.474(9) ?
    N2 H10 . 0.92(5) ?
    O5 C16 . 1.308(10) ?
    O5 C17 . 1.470(11) ?
    C3 C4 . 1.378(9) ?
    C3 C2 . 1.383(9) ?
    C3 H3 . 0.9300 ?
    O1 N1 . 1.208(9) ?
    C2 C1 . 1.390(8) ?
    C2 C7 . 1.521(8) ?
    O6 C13 . 1.162(9) ?
    O4 C16 . 1.181(8) ?
    O2 N1 . 1.214(7) ?
    C8 C11 . 1.517(8) ?
    C8 C9 . 1.537(8) ?
    C8 C7 . 1.552(8) ?
    C8 H8 . 0.9800 ?
    N1 C1 . 1.474(9) ?
    C7 H7 . 0.9800 ?
    C1 C6 . 1.382(9) ?
    C16 C10 . 1.536(10) ?
    C4 C5 . 1.375(9) ?
    C4 H4 . 0.9300 ?
    C12 C11 . 1.501(9) ?
    C12 H12A . 0.9600 ?
    C12 H12B . 0.9600 ?
    C12 H12C . 0.9600 ?
    O7 C13 . 1.330(11) ?
    O7 C14 . 1.525(11) ?
    C10 C9 . 1.518(10) ?
    C10 C13 . 1.557(10) ?
    C6 C5 . 1.342(11) ?
    C6 H6 . 0.9300 ?
    C9 H9A . 0.9700 ?
    C9 H9B . 0.9700 ?
    C5 H5 . 0.9300 ?
    C17 C18 . 1.509(9) ?
    C17 H17A . 0.9700 ?
    C17 H17B . 0.9700 ?
    C14 C15 . 1.506(9) ?
    C14 H14A . 0.9700 ?
    C14 H14B . 0.9700 ?
    C15 H15A . 0.9600 ?
    C15 H15B . 0.9600 ?
    C15 H15C . 0.9600 ?
    C18 H18A . 0.9600 ?
    C18 H18B . 0.9600 ?
    C18 H18C . 0.9600 ?
loop_
    _geom_angle_atom_site_label_1
    _geom_angle_atom_site_label_2
    _geom_angle_atom_site_label_3
    _geom_angle_site_symmetry_1
    _geom_angle_site_symmetry_3
    _geom_angle
    _geom_angle_publ_flag
    C7 N2 C10 . . 107.3(6) ?
    C7 N2 H10 . . 105(4) ?
    C10 N2 H10 . . 114(4) ?
    C16 O5 C17 . . 119.2(7) ?
    C4 C3 C2 . . 122.3(6) ?
    C4 C3 H3 . . 118.9 ?
    C2 C3 H3 . . 118.9 ?
    C3 C2 C1 . . 115.3(6) ?
    C3 C2 C7 . . 119.1(5) ?
    C1 C2 C7 . . 125.6(6) ?
    C11 C8 C9 . . 113.0(5) ?
    C11 C8 C7 . . 110.5(5) ?
    C9 C8 C7 . . 103.1(5) ?
    C11 C8 H8 . . 110.0 ?
    C9 C8 H8 . . 110.0 ?
    C7 C8 H8 . . 110.0 ?
    O1 N1 O2 . . 122.1(8) ?
    O1 N1 C1 . . 119.4(6) ?
    O2 N1 C1 . . 118.5(8) ?
    N2 C7 C2 . . 109.7(6) ?
    N2 C7 C8 . . 101.8(5) ?
    C2 C7 C8 . . 116.4(4) ?
    N2 C7 H7 . . 109.6 ?
    C2 C7 H7 . . 109.6 ?
    C8 C7 H7 . . 109.6 ?
    C6 C1 C2 . . 122.8(7) ?
    C6 C1 N1 . . 115.6(6) ?
    C2 C1 N1 . . 121.6(6) ?
    O4 C16 O5 . . 123.5(8) ?
    O4 C16 C10 . . 126.3(8) ?
    O5 C16 C10 . . 110.1(6) ?
    C5 C4 C3 . . 119.8(7) ?
    C5 C4 H4 . . 120.1 ?
    C3 C4 H4 . . 120.1 ?
    C11 C12 H12A . . 109.5 ?
    C11 C12 H12B . . 109.5 ?
    H12A C12 H12B . . 109.5 ?
    C11 C12 H12C . . 109.5 ?
    H12A C12 H12C . . 109.5 ?
    H12B C12 H12C . . 109.5 ?
    O3 C11 C12 . . 121.3(7) ?
    O3 C11 C8 . . 121.1(6) ?
    C12 C11 C8 . . 117.6(6) ?
    C13 O7 C14 . . 114.4(7) ?
    N2 C10 C9 . . 105.4(5) ?
    N2 C10 C16 . . 107.8(6) ?
    C9 C10 C16 . . 114.1(6) ?
    N2 C10 C13 . . 112.0(6) ?
    C9 C10 C13 . . 112.7(7) ?
    C16 C10 C13 . . 104.9(5) ?
    C5 C6 C1 . . 119.7(6) ?
    C5 C6 H6 . . 120.1 ?
    C1 C6 H6 . . 120.1 ?
    O6 C13 O7 . . 127.1(9) ?
    O6 C13 C10 . . 124.7(9) ?
    O7 C13 C10 . . 108.2(7) ?
    C10 C9 C8 . . 106.3(6) ?
    C10 C9 H9A . . 110.5 ?
    C8 C9 H9A . . 110.5 ?
    C10 C9 H9B . . 110.5 ?
    C8 C9 H9B . . 110.5 ?
    H9A C9 H9B . . 108.7 ?
    C6 C5 C4 . . 120.0(7) ?
    C6 C5 H5 . . 120.0 ?
    C4 C5 H5 . . 120.0 ?
    O5 C17 C18 . . 101.2(9) ?
    O5 C17 H17A . . 111.5 ?
    C18 C17 H17A . . 111.5 ?
    O5 C17 H17B . . 111.5 ?
    C18 C17 H17B . . 111.5 ?
    H17A C17 H17B . . 109.3 ?
    C15 C14 O7 . . 101.4(8) ?
    C15 C14 H14A . . 111.5 ?
    O7 C14 H14A . . 111.5 ?
    C15 C14 H14B . . 111.5 ?
    O7 C14 H14B . . 111.5 ?
    H14A C14 H14B . . 109.3 ?
    C14 C15 H15A . . 109.5 ?
    C14 C15 H15B . . 109.5 ?
    H15A C15 H15B . . 109.5 ?
    C14 C15 H15C . . 109.5 ?
    H15A C15 H15C . . 109.5 ?
    H15B C15 H15C . . 109.5 ?
    C17 C18 H18A . . 109.5 ?
    C17 C18 H18B . . 109.5 ?
    H18A C18 H18B . . 109.5 ?
    C17 C18 H18C . . 109.5 ?
    H18A C18 H18C . . 109.5 ?
    H18B C18 H18C . . 109.5 ?
loop_
    _geom_torsion_atom_site_label_1
    _geom_torsion_atom_site_label_2
    _geom_torsion_atom_site_label_3
    _geom_torsion_atom_site_label_4
    _geom_torsion_site_symmetry_1
    _geom_torsion_site_symmetry_2
    _geom_torsion_site_symmetry_3
    _geom_torsion_site_symmetry_4
    _geom_torsion
    _geom_torsion_publ_flag
    C4 C3 C2 C1 . . . . 0.5(9) ?
    C4 C3 C2 C7 . . . . 178.7(6) ?
    C10 N2 C7 C2 . . . . 164.3(5) ?
    C10 N2 C7 C8 . . . . 40.5(6) ?
    C3 C2 C7 N2 . . . . -25.6(7) ?
    C1 C2 C7 N2 . . . . 152.3(6) ?
    C3 C2 C7 C8 . . . . 89.2(7) ?
    C1 C2 C7 C8 . . . . -92.9(7) ?
    C11 C8 C7 N2 . . . . 84.9(6) ?
    C9 C8 C7 N2 . . . . -36.2(6) ?
    C11 C8 C7 C2 . . . . -34.3(8) ?
    C9 C8 C7 C2 . . . . -155.3(6) ?
    C3 C2 C1 C6 . . . . 1.7(9) ?
    C7 C2 C1 C6 . . . . -176.3(6) ?
    C3 C2 C1 N1 . . . . -177.2(6) ?
    C7 C2 C1 N1 . . . . 4.8(9) ?
    O1 N1 C1 C6 . . . . -148.9(7) ?
    O2 N1 C1 C6 . . . . 29.6(9) ?
    O1 N1 C1 C2 . . . . 30.0(10) ?
    O2 N1 C1 C2 . . . . -151.4(6) ?
    C17 O5 C16 O4 . . . . 0.4(13) ?
    C17 O5 C16 C10 . . . . 178.7(7) ?
    C2 C3 C4 C5 . . . . -2.0(11) ?
    C9 C8 C11 O3 . . . . 30.1(9) ?
    C7 C8 C11 O3 . . . . -84.8(8) ?
    C9 C8 C11 C12 . . . . -150.7(6) ?
    C7 C8 C11 C12 . . . . 94.4(7) ?
    C7 N2 C10 C9 . . . . -28.4(7) ?
    C7 N2 C10 C16 . . . . -150.7(5) ?
    C7 N2 C10 C13 . . . . 94.5(7) ?
    O4 C16 C10 N2 . . . . 120.5(8) ?
    O5 C16 C10 N2 . . . . -57.8(8) ?
    O4 C16 C10 C9 . . . . 3.7(11) ?
    O5 C16 C10 C9 . . . . -174.5(7) ?
    O4 C16 C10 C13 . . . . -120.0(9) ?
    O5 C16 C10 C13 . . . . 61.8(9) ?
    C2 C1 C6 C5 . . . . -2.4(10) ?
    N1 C1 C6 C5 . . . . 176.5(7) ?
    C14 O7 C13 O6 . . . . -1.7(14) ?
    C14 O7 C13 C10 . . . . 178.0(8) ?
    N2 C10 C13 O6 . . . . -2.8(12) ?
    C9 C10 C13 O6 . . . . 115.9(10) ?
    C16 C10 C13 O6 . . . . -119.5(10) ?
    N2 C10 C13 O7 . . . . 177.5(7) ?
    C9 C10 C13 O7 . . . . -63.8(8) ?
    C16 C10 C13 O7 . . . . 60.8(9) ?
    N2 C10 C9 C8 . . . . 4.1(8) ?
    C16 C10 C9 C8 . . . . 122.2(6) ?
    C13 C10 C9 C8 . . . . -118.4(6) ?
    C11 C8 C9 C10 . . . . -99.6(7) ?
    C7 C8 C9 C10 . . . . 19.7(7) ?
    C1 C6 C5 C4 . . . . 0.8(11) ?
    C3 C4 C5 C6 . . . . 1.3(11) ?
    C16 O5 C17 C18 . . . . 93.1(11) ?
    C13 O7 C14 C15 . . . . 119.5(10) ?
loop_
    _geom_hbond_atom_site_label_D
    _geom_hbond_atom_site_label_H
    _geom_hbond_atom_site_label_A
    _geom_hbond_site_symmetry_A
    _geom_hbond_distance_DH
    _geom_hbond_distance_HA
    _geom_hbond_distance_DA
    _geom_hbond_angle_DHA
    N2 H10 O2 2_656 0.92(5) 2.51(6) 3.244(9) 138(5)
    C18 H18A O4 2_557 0.96 2.53 3.460(15) 162(6)
