# Supplementary material for: Diethyl 4-acetyl-5-(2-nitro­phen­yl)pyrrolidine-2,2-dicarboxyl­ate
Source: Acta Crystallogr Sect E Struct Rep Online. 2010 Nov 17;66(Pt 12):o3205. doi: 10.1107/S1600536810045691 (PMC3011499; doi:10.1107/S1600536810045691)
Supplement: Supplementary file 2 [file e-66-o3205-Isup2.hkl]

#
# h,k,l, Fc-squared, Fo-squared, sigma(Fo-squared) and status flag
#
data_I
_shelx_title ' 090401-NMO in P2(1)'
_shelx_refln_list_code          4
_shelx_F_calc_maximum       53.32
_exptl_crystal_F_000       400.00
_reflns_d_resolution_high  0.8080
 
loop_
 _symmetry_equiv_pos_as_xyz
 'x, y, z'
 '-x, y+1/2, -z'
 
_cell_length_a    10.6870
_cell_length_b     7.7600
_cell_length_c    12.0300
_cell_angle_alpha  90.000
_cell_angle_beta   97.455
_cell_angle_gamma  90.000
 
_shelx_F_squared_multiplier     1.000
 
loop_
 _refln_index_h
 _refln_index_k
 _refln_index_l
 _refln_F_squared_calc
 _refln_F_squared_meas
 _refln_F_squared_sigma
 _refln_observed_status
   1   0   0      244.42      263.99      1.48 o
   2   0   0      543.43      525.04      1.63 o
   3   0   0      446.18      440.53      1.99 o
   4   0   0       15.70       56.76      0.42 o
   5   0   0      169.14      177.36      2.18 o
   6   0   0       15.34       28.33      0.48 o
   7   0   0      177.30      194.27      1.83 o
   8   0   0       38.37       45.28      0.80 o
   9   0   0       26.16       23.35      0.41 o
  10   0   0        2.34        3.28      0.22 o
  11   0   0        0.69        0.91      0.23 o
  12   0   0        1.35        1.23      0.23 o
  13   0   0        4.75        5.65      0.45 o
   2   1   0      606.19      519.15      2.23 o
   3   1   0      594.81      726.63      3.71 o
   4   1   0       99.29       97.56      0.64 o
   5   1   0      113.91      151.51      0.60 o
   6   1   0        8.83        2.89      0.15 o
   7   1   0      115.82      102.47      0.72 o
   8   1   0       11.30       11.63      0.36 o
   9   1   0       22.80       20.46      0.29 o
  10   1   0        0.52        1.15      0.17 o
  11   1   0        8.64        9.64      0.26 o
  12   1   0        2.45        3.19      0.19 o
  13   1   0        2.21        3.16      0.37 o
   1   2   0      248.96      260.03      1.62 o
   2   2   0     1606.02     1648.83      5.61 o
   3   2   0      474.03      502.39      1.87 o
   4   2   0      542.86      479.99      2.37 o
   5   2   0       72.68       34.10      0.33 o
   6   2   0       64.37       60.92      0.47 o
   7   2   0       67.96       65.37      0.60 o
   8   2   0       74.56       74.99      0.90 o
   9   2   0       69.97       61.97      0.62 o
  10   2   0       22.41       21.00      0.36 o
  11   2   0        3.09        4.14      0.22 o
  12   2   0        4.22        2.51      0.18 o
   1   3   0      196.52      181.79      1.16 o
   2   3   0      633.71      541.71      2.64 o
   3   3   0       75.75      112.96      0.48 o
   4   3   0      251.48      262.38      1.37 o
   5   3   0       66.78       79.36      0.53 o
   6   3   0       26.89       26.44      0.38 o
   7   3   0        8.38        5.71      0.26 o
   8   3   0       60.05       68.86      0.56 o
   9   3   0       37.06       37.58      0.45 o
  10   3   0        7.23        7.32      0.28 o
  11   3   0        6.21        4.58      0.18 o
  12   3   0        0.53        0.36      0.12 o
   0   4   0       57.04       30.72      0.43 o
   1   4   0      107.98      117.91      0.63 o
   2   4   0      239.72      232.90      1.42 o
   3   4   0       96.39       81.30      0.62 o
   4   4   0       17.12       30.52      0.36 o
   5   4   0       93.70       86.37      0.86 o
   6   4   0       14.64       15.72      0.38 o
   7   4   0       47.04       45.76      0.68 o
   8   4   0       34.71       37.54      0.76 o
   9   4   0        2.68        4.51      0.28 o
  10   4   0        4.78        6.81      0.25 o
  11   4   0        0.84        0.60      0.15 o
   1   5   0       13.55        5.36      0.25 o
   2   5   0       61.42       61.70      0.73 o
   3   5   0        9.82        2.81      0.25 o
   4   5   0       69.76       77.32      0.80 o
   5   5   0        3.96        5.44      0.26 o
   6   5   0        0.17        0.89      0.16 o
   7   5   0       13.45        8.60      0.26 o
   8   5   0       16.62       16.65      0.41 o
   9   5   0        1.05        0.37      0.20 o
  10   5   0        0.57        0.60      0.15 o
  11   5   0        0.71        0.28      0.12 o
   0   6   0       27.46       25.73      2.62 o
   1   6   0       49.91       50.99      1.04 o
   2   6   0        2.14        0.66      0.20 o
   3   6   0        0.45        0.60      0.17 o
   4   6   0        4.82        2.90      0.21 o
   5   6   0       14.74       17.00      0.29 o
   6   6   0       45.45       46.81      0.61 o
   7   6   0        1.28        1.30      0.19 o
   8   6   0        6.70        4.16      0.25 o
   9   6   0        1.32        0.69      0.19 o
  10   6   0        3.20        2.08      0.22 o
   1   7   0       33.51       29.91      0.55 o
   2   7   0       10.63       10.79      0.45 o
   3   7   0       42.34       41.65      0.76 o
   4   7   0        0.05        0.37      0.18 o
   5   7   0        5.19        4.59      0.28 o
   6   7   0        1.17        0.37      0.22 o
   7   7   0        2.38        2.20      0.21 o
   8   7   0        0.12        0.07      0.12 o
   0   8   0        2.02        0.32      0.61 o
   1   8   0        2.91        2.23      0.35 o
   2   8   0       14.09       17.92      0.52 o
   3   8   0        5.53        6.36      0.44 o
   4   8   0        6.98        7.16      0.38 o
   5   8   0        0.58        0.63      0.24 o
   6   8   0        1.39        1.26      0.22 o
   7   8   0        0.05       -0.16      0.17 o
   1   9   0        0.07        0.09      0.22 o
   2   9   0        3.23        4.00      0.35 o
   3   9   0        0.68        0.91      0.30 o
   4   9   0        1.77        0.75      0.26 o
 -13   0   1        3.18        2.78      0.32 o
 -12   0   1       23.79       24.61      0.69 o
 -11   0   1        0.44       -0.12      0.24 o
 -10   0   1       34.67       36.56      0.58 o
  -9   0   1        3.03        4.40      0.24 o
  -8   0   1        0.38        1.26      0.41 o
  -7   0   1      158.61      173.66      1.37 o
  -6   0   1      297.87      276.56      2.04 o
  -5   0   1      268.42      238.66      1.15 o
  -4   0   1      277.10      212.46      2.50 o
  -3   0   1       26.20       17.77      0.34 o
  -1   0   1      629.45      791.12      8.07 o
   2   0   1     1020.52      989.10      7.91 o
   3   0   1      854.60      852.46      8.46 o
   4   0   1     1580.77     1367.75      7.76 o
   5   0   1       13.34       16.36      0.38 o
   6   0   1        9.81        3.30      0.38 o
   7   0   1       78.27       78.80      1.26 o
   8   0   1       16.60       16.31      0.55 o
   9   0   1        0.20        0.06      0.19 o
  10   0   1        0.03        0.02      0.20 o
  11   0   1        0.07       -0.01      0.23 o
  12   0   1        2.27        1.67      0.28 o
 -13   1   1        3.69        2.67      0.30 o
 -12   1   1        7.20        7.75      0.23 o
 -11   1   1       19.74       17.49      0.40 o
 -10   1   1        9.40       10.03      0.27 o
  -9   1   1       73.24       75.18      0.56 o
  -8   1   1       15.90       14.38      0.38 o
  -7   1   1       59.26       58.82      0.74 o
  -6   1   1       57.57       65.48      0.50 o
  -5   1   1       38.97       37.24      0.33 o
  -4   1   1      380.29      337.78      1.30 o
  -3   1   1      312.95      269.78      2.37 o
  -1   1   1       31.13        8.42      0.12 o
   2   1   1     2843.36     2885.26     34.51 o
   3   1   1     1832.88     1918.50     16.06 o
   4   1   1     1194.42     1246.69      3.72 o
   5   1   1        3.22        2.51      0.17 o
   6   1   1       61.18       72.56      0.55 o
   7   1   1       24.75       32.58      0.45 o
   8   1   1        4.33        3.95      0.25 o
   9   1   1       17.51       17.67      0.25 o
  10   1   1       15.12       15.13      0.26 o
  11   1   1        4.27        4.51      0.21 o
  12   1   1        6.61        6.38      0.22 o
 -12   2   1        0.22        0.11      0.17 o
 -11   2   1       12.95       14.53      0.28 o
 -10   2   1       89.80       93.33      1.06 o
  -9   2   1        2.92        1.78      0.18 o
  -8   2   1       16.15       14.28      0.37 o
  -7   2   1       23.50       22.96      0.42 o
  -6   2   1       48.30       34.80      0.41 o
  -5   2   1       36.54       17.76      0.26 o
  -4   2   1       86.71       59.37      0.46 o
  -3   2   1     1375.38     1398.72      4.89 o
  -2   2   1      405.80      342.10      1.64 o
  -1   2   1      930.98      922.05      2.58 o
   0   2   1     2171.31     1883.54      9.95 o
   1   2   1      485.16      528.26      2.65 o
   2   2   1     1066.11     1162.87      2.73 o
   3   2   1     1418.06     1303.20      3.58 o
   4   2   1      183.26      173.11      0.85 o
   5   2   1      467.92      499.06      1.26 o
   6   2   1      129.82      127.18      0.68 o
   7   2   1       46.05       55.97      0.57 o
   8   2   1       15.96       17.43      0.26 o
   9   2   1       11.12       16.73      0.27 o
  10   2   1        8.77        9.29      0.30 o
  11   2   1        5.37        5.77      0.26 o
  12   2   1        1.24        1.53      0.15 o
 -12   3   1        2.22        1.13      0.13 o
 -11   3   1        3.05        2.82      0.17 o
 -10   3   1       11.73       13.14      0.32 o
  -9   3   1        0.04        0.42      0.17 o
  -8   3   1        9.73       11.91      0.29 o
  -7   3   1       14.93       21.04      0.42 o
  -6   3   1        5.83        9.97      0.26 o
  -5   3   1       19.28       18.51      0.27 o
  -4   3   1      242.61      211.08      1.20 o
  -3   3   1      629.31      543.11      2.85 o
  -2   3   1      925.22     1052.90      3.63 o
  -1   3   1       24.30       17.98      0.21 o
   0   3   1      115.89       99.73      0.57 o
   1   3   1      206.91      169.30      0.98 o
   2   3   1      275.96      263.76      1.05 o
   3   3   1      161.98      124.47      0.93 o
   4   3   1      146.60      174.17      1.02 o
   5   3   1       89.71       80.83      0.54 o
   6   3   1       76.18       75.67      0.64 o
   7   3   1       36.22       25.82      0.43 o
   8   3   1       17.36       17.01      0.34 o
   9   3   1       13.84       14.60      0.29 o
  10   3   1        0.83        0.80      0.17 o
  11   3   1        4.52        3.87      0.20 o
  12   3   1        3.35        3.48      0.25 o
 -11   4   1        1.38        1.23      0.15 o
 -10   4   1        4.52        6.01      0.22 o
  -9   4   1        1.66        1.62      0.22 o
  -8   4   1       17.94       11.80      0.31 o
  -7   4   1       21.90       20.64      0.32 o
  -6   4   1        3.41        3.80      0.26 o
  -5   4   1      173.40      152.96      0.92 o
  -4   4   1      110.49      103.99      0.64 o
  -3   4   1       47.28       35.90      0.41 o
  -2   4   1       53.14       42.77      0.42 o
  -1   4   1       71.42       88.19      0.53 o
   0   4   1      106.87       96.21      0.56 o
   1   4   1       24.19       28.16      0.32 o
   2   4   1      341.32      340.61      1.41 o
   3   4   1        8.95        8.43      0.25 o
   4   4   1       32.74       27.09      0.53 o
   5   4   1      108.24       91.50      0.79 o
   6   4   1       36.59       31.07      0.72 o
   7   4   1        9.05        7.92      0.28 o
   8   4   1       13.52       16.06      0.35 o
   9   4   1        5.55        2.39      0.30 o
  10   4   1        6.82        5.87      0.33 o
  11   4   1        2.38        2.58      0.22 o
 -11   5   1        0.58        0.46      0.12 o
 -10   5   1        0.88        1.00      0.14 o
  -9   5   1        0.24        0.04      0.16 o
  -8   5   1       12.87       11.50      0.37 o
  -7   5   1       12.63        9.25      0.24 o
  -6   5   1       18.60       24.47      0.42 o
  -5   5   1       10.04       11.13      0.30 o
  -4   5   1       58.72       51.12      0.63 o
  -3   5   1       33.79       32.75      0.46 o
  -2   5   1       33.61       37.70      0.52 o
  -1   5   1      108.04       87.07      1.07 o
   0   5   1       53.66       55.63      0.67 o
   1   5   1       10.88       15.02      0.35 o
   2   5   1        0.47        0.23      0.26 o
   3   5   1        9.80       16.82      0.42 o
   4   5   1       46.98       40.43      0.67 o
   5   5   1        2.24        3.32      0.19 o
   6   5   1       34.48       25.64      0.38 o
   7   5   1        6.25        6.16      0.23 o
   8   5   1        4.01        2.00      0.30 o
   9   5   1        0.27        0.34      0.25 o
  10   5   1        2.43        1.88      0.17 o
  11   5   1        0.33        0.22      0.17 o
 -10   6   1        0.38        0.34      0.13 o
  -9   6   1        0.19        0.36      0.15 o
  -8   6   1        2.25        3.19      0.22 o
  -7   6   1        5.20        4.82      0.27 o
  -6   6   1       50.16       55.39      0.75 o
  -5   6   1       10.63        5.59      0.24 o
  -4   6   1        4.95        3.00      0.21 o
  -3   6   1        5.94        3.36      0.21 o
  -2   6   1       12.05        9.52      0.27 o
  -1   6   1       10.62       10.03      0.59 o
   0   6   1       18.73       12.44      0.86 o
   1   6   1       37.52       34.11      0.85 o
   2   6   1        8.49        6.76      0.24 o
   3   6   1        0.94        1.21      0.15 o
   4   6   1        5.80        3.99      0.20 o
   5   6   1       10.38       11.54      0.27 o
   6   6   1        5.66        8.57      0.24 o
   7   6   1        6.41        4.56      0.25 o
   8   6   1        1.88        1.77      0.23 o
   9   6   1        1.76        1.37      0.17 o
  10   6   1        2.11        1.36      0.19 o
  -9   7   1        0.46       -0.15      0.30 o
  -8   7   1        1.06        0.51      0.15 o
  -7   7   1        4.35        3.30      0.20 o
  -6   7   1        0.09        0.07      0.21 o
  -5   7   1        6.08        5.71      0.36 o
  -4   7   1        0.37        0.09      0.21 o
  -3   7   1       36.74       32.32      0.62 o
  -2   7   1        0.56        0.73      0.25 o
  -1   7   1       30.48       29.07      0.93 o
   0   7   1       14.40       12.80      0.59 o
   1   7   1       25.57       27.46      0.66 o
   2   7   1       13.27       11.44      0.38 o
   3   7   1       20.57       27.61      0.40 o
   4   7   1        1.38        1.89      0.29 o
   5   7   1        0.10        0.32      0.22 o
   6   7   1        1.33        2.12      0.20 o
   7   7   1        1.88        1.72      0.19 o
   8   7   1        0.18        0.42      0.15 o
  -7   8   1        0.94        0.26      0.18 o
  -6   8   1        2.37        2.52      0.23 o
  -5   8   1        2.50        1.57      0.23 o
  -4   8   1        4.36        4.17      0.36 o
  -3   8   1        5.38        5.15      0.62 o
  -2   8   1       21.66       17.93      0.58 o
  -1   8   1        0.90        0.70      0.32 o
   0   8   1        5.25        4.44      0.51 o
   1   8   1        8.49        8.52      0.92 o
   2   8   1       13.96       12.98      0.47 o
   3   8   1        4.11        3.61      0.33 o
   4   8   1        3.35        2.17      0.27 o
   5   8   1        3.30        4.30      0.24 o
   6   8   1        2.83        2.38      0.23 o
  -4   9   1        1.56        1.52      0.27 o
  -3   9   1        0.40        0.36      0.28 o
  -2   9   1        0.79        0.54      0.26 o
  -1   9   1        0.05        0.03      0.42 o
   0   9   1        1.37        1.07      0.26 o
   1   9   1        0.00        0.06      0.18 o
   2   9   1        4.91        4.86      0.29 o
   3   9   1        0.83        0.98      0.23 o
   4   9   1        3.99        3.44      0.31 o
 -13   0   2        0.29        0.24      0.16 o
 -12   0   2        6.35        6.18      0.37 o
 -11   0   2        3.27        4.98      0.36 o
 -10   0   2       15.09       13.76      0.34 o
  -9   0   2        3.76        4.04      0.23 o
  -8   0   2        0.10        0.01      0.30 o
  -7   0   2        1.68        0.22      0.21 o
  -6   0   2        7.72        6.81      0.27 o
  -5   0   2      298.85      213.46      1.63 o
  -4   0   2       20.49       11.26      0.21 o
  -3   0   2      661.53      628.70      5.51 o
  -2   0   2       21.08        8.80      0.30 o
  -1   0   2      681.96      779.00      2.65 o
   0   0   2      571.08      665.20      5.53 o
   2   0   2      254.48      239.73      1.22 o
   3   0   2     2109.83     2274.45     14.94 o
   4   0   2        4.47        0.12      0.12 o
   5   0   2       52.40       37.35      0.56 o
   6   0   2        0.51        0.19      0.22 o
   7   0   2        0.62        0.61      0.30 o
   8   0   2        0.01        0.62      0.22 o
   9   0   2        1.09        1.97      0.24 o
  10   0   2       33.13       34.42      0.52 o
  11   0   2        0.05        0.40      0.25 o
  12   0   2        0.00       -0.02      0.22 o
 -13   1   2        1.29        1.06      0.14 o
 -12   1   2        4.15        4.27      0.22 o
 -11   1   2        3.73        3.91      0.26 o
 -10   1   2       36.08       35.70      0.40 o
  -9   1   2       11.64       13.20      0.25 o
  -8   1   2       67.41       75.66      0.93 o
  -7   1   2      127.20      101.17      0.77 o
  -6   1   2      115.21       96.08      0.55 o
  -5   1   2      176.63      205.20      0.88 o
  -4   1   2       23.56       16.74      0.21 o
  -3   1   2      564.99      625.95      3.00 o
  -2   1   2     1483.77     1213.37      4.46 o
  -1   1   2      753.92      797.93      4.67 o
   0   1   2     1784.52     1991.34     21.69 o
   1   1   2     1035.89      947.32      5.90 o
   3   1   2      117.81      111.21      0.57 o
   4   1   2      538.69      564.73      2.53 o
   5   1   2      235.32      205.45      0.82 o
   6   1   2      131.71       92.21      0.65 o
   7   1   2       38.22       31.82      0.49 o
   8   1   2       30.66       38.14      0.49 o
   9   1   2       76.82       83.07      0.56 o
  10   1   2        0.95        0.70      0.17 o
  11   1   2        0.92        0.30      0.16 o
  12   1   2        1.16        1.58      0.17 o
 -12   2   2        2.48        2.31      0.20 o
 -11   2   2       31.06       29.54      0.36 o
 -10   2   2       14.77       20.66      0.31 o
  -9   2   2       80.34       87.47      0.57 o
  -8   2   2       33.16       42.85      0.60 o
  -7   2   2       28.70       18.76      0.44 o
  -6   2   2       41.40       46.66      0.54 o
  -5   2   2      232.19      168.64      1.25 o
  -4   2   2      249.55      362.93      1.67 o
  -3   2   2       68.38       79.74      0.38 o
  -2   2   2       52.58       37.32      0.30 o
  -1   2   2      233.91      255.62      0.87 o
   0   2   2      800.12      700.85      3.78 o
   1   2   2      506.07      441.97      1.62 o
   2   2   2      585.81      584.57      2.27 o
   3   2   2      634.75      689.53      3.27 o
   4   2   2      268.83      279.67      1.33 o
   5   2   2      335.10      377.76      1.58 o
   6   2   2      377.98      427.27      1.73 o
   7   2   2       26.36       26.06      0.41 o
   8   2   2       37.85       36.78      0.34 o
   9   2   2        4.59        3.77      0.17 o
  10   2   2       15.13       11.23      0.32 o
  11   2   2        4.68        3.24      0.20 o
  12   2   2        1.04        1.02      0.14 o
 -12   3   2        3.30        1.91      0.15 o
 -11   3   2        3.03        3.43      0.18 o
 -10   3   2       55.36       53.95      0.54 o
  -9   3   2       22.23       19.95      0.33 o
  -8   3   2       72.74       71.19      0.56 o
  -7   3   2       32.79       28.19      0.53 o
  -6   3   2       29.58       32.24      0.42 o
  -5   3   2        1.83        1.98      0.16 o
  -4   3   2       79.95       96.86      0.72 o
  -3   3   2       65.54       59.93      0.52 o
  -2   3   2      970.92      859.26      3.54 o
  -1   3   2        5.52        6.32      0.15 o
   0   3   2      311.49      280.03      1.11 o
   1   3   2      227.96      165.91      0.75 o
   2   3   2      109.55       99.19      0.65 o
   3   3   2      116.62      123.74      0.64 o
   4   3   2       18.30       20.56      0.30 o
   5   3   2       50.02       88.63      0.62 o
   6   3   2        2.58        1.79      0.19 o
   7   3   2        2.73        2.47      0.16 o
   8   3   2       12.38       12.03      0.29 o
   9   3   2        3.87        3.84      0.24 o
  10   3   2        2.27        1.90      0.19 o
  11   3   2        8.84        9.01      0.26 o
  12   3   2        0.42        0.63      0.15 o
 -12   4   2        0.41        0.16      0.28 o
 -11   4   2        2.37        2.47      0.17 o
 -10   4   2        5.75        6.92      0.23 o
  -9   4   2        4.01        3.28      0.23 o
  -8   4   2        9.01        7.44      0.24 o
  -7   4   2       37.23       40.36      0.43 o
  -6   4   2        0.62        1.33      0.21 o
  -5   4   2       67.39       91.45      0.58 o
  -4   4   2      106.35      125.23      0.81 o
  -3   4   2       58.01       51.34      0.50 o
  -2   4   2       42.67       43.44      0.41 o
  -1   4   2       48.84       50.87      0.39 o
   0   4   2      121.31       99.73      0.76 o
   1   4   2      227.72      260.10      0.97 o
   2   4   2       76.12      103.22      0.60 o
   3   4   2       64.47       79.74      0.87 o
   4   4   2       80.38       83.21      0.70 o
   5   4   2       30.07       35.68      0.52 o
   6   4   2       12.36       10.85      0.34 o
   7   4   2       18.73       13.56      0.31 o
   8   4   2       18.09       15.21      0.38 o
   9   4   2        8.18        5.54      0.27 o
  10   4   2        8.54        8.96      0.28 o
  11   4   2        0.53        0.39      0.12 o
 -11   5   2        1.53        0.72      0.12 o
 -10   5   2        1.50        2.02      0.15 o
  -9   5   2        0.81        0.72      0.17 o
  -8   5   2        8.94        9.03      0.34 o
  -7   5   2        4.18        3.56      0.21 o
  -6   5   2       36.67       31.29      0.37 o
  -5   5   2       14.03       15.65      0.26 o
  -4   5   2       64.09       61.09      0.70 o
  -3   5   2       38.02       28.95      0.45 o
  -2   5   2       59.34       57.80      0.76 o
  -1   5   2       72.19       98.73      0.86 o
   0   5   2       77.50       68.94      0.61 o
   1   5   2        5.36       12.35      0.29 o
   2   5   2        7.67        3.78      0.22 o
   3   5   2       92.48       74.14      1.02 o
   4   5   2        7.46        5.48      0.31 o
   5   5   2       11.45       12.95      0.29 o
   6   5   2        7.11        7.52      0.25 o
   7   5   2        5.40        5.51      0.24 o
   8   5   2       21.41       18.52      0.41 o
   9   5   2        7.00        4.40      0.25 o
  10   5   2        0.64        0.07      0.12 o
 -10   6   2        0.39        0.17      0.14 o
  -9   6   2        0.06       -0.02      0.14 o
  -8   6   2        0.14       -0.04      0.18 o
  -7   6   2        5.34        4.60      0.27 o
  -6   6   2        8.70        9.25      0.25 o
  -5   6   2       20.82       14.19      0.34 o
  -4   6   2        5.98        6.33      0.25 o
  -3   6   2       11.36       11.91      0.28 o
  -2   6   2        2.33        2.65      0.17 o
  -1   6   2       13.30       13.03      0.42 o
   0   6   2       17.29       18.42      1.48 o
   1   6   2       30.23       36.62      0.44 o
   2   6   2        4.13        5.17      0.22 o
   3   6   2       23.47       21.62      0.42 o
   4   6   2       15.97       17.09      0.30 o
   5   6   2        7.35        6.73      0.22 o
   6   6   2        3.53        2.63      0.23 o
   7   6   2        6.73        4.96      0.25 o
   8   6   2        1.52        1.36      0.22 o
   9   6   2        1.13        0.78      0.15 o
  -9   7   2        0.13        0.18      0.28 o
  -8   7   2        2.95        2.27      0.18 o
  -7   7   2        1.31        0.52      0.18 o
  -6   7   2        4.05        3.36      0.27 o
  -5   7   2        5.39        6.76      0.32 o
  -4   7   2       12.45       11.43      0.38 o
  -3   7   2        9.55       10.22      0.39 o
  -2   7   2        6.15        6.26      0.29 o
  -1   7   2       45.70       50.54      0.86 o
   0   7   2       43.00       44.04      1.62 o
   1   7   2       16.50       12.80      0.68 o
   2   7   2        4.17        3.78      0.28 o
   3   7   2        9.53        9.05      0.30 o
   4   7   2        2.97        3.14      0.27 o
   5   7   2        0.29        0.27      0.24 o
   6   7   2        0.33        0.29      0.20 o
   7   7   2        0.93        1.37      0.20 o
   8   7   2        0.35        0.36      0.14 o
  -7   8   2        2.36        2.16      0.39 o
  -6   8   2        1.03        1.35      0.20 o
  -5   8   2        1.65        0.95      0.30 o
  -4   8   2        0.14        0.35      0.30 o
  -3   8   2        4.00        4.13      0.39 o
  -2   8   2        7.99        6.07      0.53 o
  -1   8   2        2.51        2.51      0.44 o
   0   8   2        8.27        8.37      0.50 o
   1   8   2        3.47        4.72      0.51 o
   2   8   2        3.58        2.30      0.32 o
   3   8   2        1.79        2.34      0.31 o
   4   8   2        3.09        2.86      0.22 o
   5   8   2        3.88        3.77      0.26 o
   6   8   2        4.60        4.00      0.32 o
  -4   9   2        3.10        1.72      0.25 o
  -3   9   2        0.15        0.14      0.24 o
  -2   9   2        0.54        0.47      0.44 o
  -1   9   2        0.01        0.14      0.30 o
   0   9   2        1.49        1.52      0.34 o
   1   9   2        0.15        0.20      0.18 o
   2   9   2        2.05        2.24      0.22 o
   3   9   2        0.14       -0.16      0.20 o
 -13   0   3        0.05       -0.03      0.16 o
 -12   0   3       11.20        9.57      0.41 o
 -11   0   3        1.40        1.27      0.30 o
 -10   0   3        1.04        1.90      0.29 o
  -9   0   3        0.98        0.49      0.22 o
  -8   0   3        0.06        0.06      0.24 o
  -7   0   3       84.92      127.19      1.05 o
  -6   0   3      171.50      142.01      1.11 o
  -5   0   3      113.52      158.87      0.84 o
  -4   0   3      621.63      660.95      2.98 o
  -3   0   3        4.28        2.20      0.18 o
  -2   0   3       17.38       45.76      0.65 o
  -1   0   3      741.61      826.68      8.74 o
   0   0   3        3.05        1.05      0.31 o
   1   0   3     2194.90     2033.03     27.10 o
   2   0   3        1.99        5.76      0.23 o
   3   0   3      657.60      645.48      1.36 o
   4   0   3       15.42       11.87      0.22 o
   5   0   3      207.01      206.33      1.21 o
   6   0   3      309.32      309.08      1.93 o
   7   0   3       10.10        9.28      0.46 o
   8   0   3       25.88       24.97      0.48 o
   9   0   3      137.04      136.90      1.23 o
  10   0   3        8.88        8.28      0.30 o
  11   0   3        4.10        3.75      0.28 o
  12   0   3        0.35        0.23      0.30 o
 -13   1   3        0.93        0.64      0.12 o
 -12   1   3        1.39        1.14      0.16 o
 -11   1   3        6.49        6.41      0.27 o
 -10   1   3       20.62       18.41      0.30 o
  -9   1   3        2.45        0.32      0.13 o
  -8   1   3       27.97       19.14      0.47 o
  -7   1   3       75.05       74.24      0.63 o
  -6   1   3       87.04      106.03      0.71 o
  -5   1   3       68.93      103.74      0.59 o
  -4   1   3      119.36      143.07      0.57 o
  -3   1   3      175.62      143.55      0.77 o
  -2   1   3       66.00      117.76      0.89 o
  -1   1   3      427.08      429.23      1.48 o
   0   1   3      480.93      474.08      2.77 o
   1   1   3      757.78      846.67      3.40 o
   2   1   3     2269.38     2238.52      9.04 o
   3   1   3      303.49      293.61      1.65 o
   4   1   3      403.98      406.76      1.84 o
   5   1   3        9.78        2.05      0.17 o
   6   1   3        5.85        2.85      0.21 o
   7   1   3      151.17      164.15      1.49 o
   8   1   3       11.78       11.79      0.23 o
   9   1   3        8.17       11.57      0.22 o
  10   1   3       37.92       38.53      0.52 o
  11   1   3        0.35        0.10      0.14 o
  12   1   3        1.12        1.15      0.15 o
 -12   2   3        0.46        0.56      0.14 o
 -11   2   3       14.24       13.26      0.26 o
 -10   2   3       16.59       17.04      0.29 o
  -9   2   3       26.65       23.44      0.35 o
  -8   2   3       43.84       44.64      0.46 o
  -7   2   3       25.06       18.57      0.46 o
  -6   2   3      103.24      127.00      0.93 o
  -5   2   3      114.95      142.18      0.68 o
  -4   2   3       83.08      110.27      0.70 o
  -3   2   3      333.58      312.24      1.33 o
  -2   2   3      280.59      258.38      1.32 o
  -1   2   3      132.14      140.90      1.40 o
   0   2   3      682.13      682.86      2.56 o
   1   2   3      586.89      634.39      2.77 o
   2   2   3     1255.30     1371.81      4.01 o
   3   2   3      269.97      322.96      1.28 o
   4   2   3      204.33      205.06      0.77 o
   5   2   3      212.05      189.96      1.04 o
   6   2   3      115.54      117.49      0.86 o
   7   2   3       24.16       29.23      0.48 o
   8   2   3        2.97        2.32      0.17 o
   9   2   3       11.81       14.86      0.26 o
  10   2   3        0.41        0.41      0.18 o
  11   2   3        1.51        2.48      0.18 o
  12   2   3        0.49        0.37      0.17 o
 -12   3   3        4.73        3.74      0.16 o
 -11   3   3        4.01        4.24      0.18 o
 -10   3   3       23.76       25.10      0.34 o
  -9   3   3        2.23        4.21      0.19 o
  -8   3   3       43.69       43.79      0.45 o
  -7   3   3       51.55       55.82      0.65 o
  -6   3   3        6.54        4.82      0.24 o
  -5   3   3      196.52      198.97      1.19 o
  -4   3   3       63.14       55.67      0.45 o
  -3   3   3       89.59       94.55      0.68 o
  -2   3   3      134.27      133.89      1.17 o
  -1   3   3      629.75      638.17      2.90 o
   0   3   3       44.22       62.77      0.37 o
   1   3   3      121.06      152.06      0.54 o
   2   3   3      271.33      271.06      1.86 o
   3   3   3      544.25      600.31      3.93 o
   4   3   3      287.14      319.93      1.91 o
   5   3   3      129.60      113.14      0.82 o
   6   3   3       10.73        9.83      0.31 o
   7   3   3        6.23        4.06      0.17 o
   8   3   3        2.08        1.22      0.19 o
   9   3   3        7.18        5.88      0.26 o
  10   3   3        1.73        1.44      0.19 o
  11   3   3        7.41        7.75      0.31 o
 -11   4   3        6.51        6.50      0.19 o
 -10   4   3       14.02       11.20      0.23 o
  -9   4   3       12.79       14.60      0.29 o
  -8   4   3       27.84       25.57      0.34 o
  -7   4   3       23.33       25.69      0.31 o
  -6   4   3       39.62       38.40      0.48 o
  -5   4   3       43.53       41.87      0.45 o
  -4   4   3      418.03      471.08      3.36 o
  -3   4   3       84.26      105.47      0.87 o
  -2   4   3      294.37      305.76      2.91 o
  -1   4   3       31.47       36.09      0.45 o
   0   4   3      192.07      233.58      1.59 o
   1   4   3       53.52       41.16      0.41 o
   2   4   3       61.94       40.40      0.49 o
   3   4   3       59.72       64.05      0.72 o
   4   4   3       20.87       20.60      0.48 o
   5   4   3        3.38        4.39      0.28 o
   6   4   3        9.19        9.93      0.27 o
   7   4   3        4.66        4.84      0.22 o
   8   4   3       30.16       30.67      0.79 o
   9   4   3        2.34        3.65      0.25 o
  10   4   3        2.20        1.78      0.18 o
  11   4   3        1.37        0.94      0.14 o
 -11   5   3        0.52        0.38      0.18 o
 -10   5   3        6.10        5.08      0.18 o
  -9   5   3       12.86       10.88      0.26 o
  -8   5   3        9.90       12.73      0.32 o
  -7   5   3        1.25        0.83      0.17 o
  -6   5   3        8.31        9.94      0.23 o
  -5   5   3       34.21       28.54      0.41 o
  -4   5   3       13.09       12.11      0.31 o
  -3   5   3       30.16       31.86      0.65 o
  -2   5   3        5.27       10.57      0.33 o
  -1   5   3        3.64        2.93      0.23 o
   0   5   3       20.53       24.04      0.36 o
   1   5   3        6.77        6.11      0.26 o
   2   5   3        1.02        0.62      0.17 o
   3   5   3       57.01       58.49      0.70 o
   4   5   3        5.09        2.40      0.18 o
   5   5   3        0.74        0.20      0.14 o
   6   5   3        7.01        7.76      0.24 o
   7   5   3        3.94        2.96      0.21 o
   8   5   3        3.38        3.94      0.27 o
   9   5   3        6.70        4.33      0.27 o
  10   5   3        1.59        1.77      0.15 o
 -10   6   3        0.22        0.30      0.15 o
  -9   6   3        2.07        1.89      0.20 o
  -8   6   3        0.35        1.04      0.19 o
  -7   6   3        6.31        8.08      0.29 o
  -6   6   3       22.42       22.12      0.32 o
  -5   6   3       20.83       22.25      0.36 o
  -4   6   3       32.10       36.59      0.53 o
  -3   6   3       13.53       12.05      0.27 o
  -2   6   3        4.38        3.78      0.19 o
  -1   6   3       68.81       74.00      0.87 o
   0   6   3        8.20        4.24      0.24 o
   1   6   3       58.21       46.13      0.52 o
   2   6   3       33.25       43.39      0.48 o
   3   6   3       24.03       20.33      0.32 o
   4   6   3       18.36       16.92      0.30 o
   5   6   3       11.97       14.70      0.26 o
   6   6   3        0.37        0.69      0.19 o
   7   6   3        1.72        1.83      0.24 o
   8   6   3        1.45        1.37      0.20 o
   9   6   3        1.25        0.58      0.13 o
  -8   7   3        2.18        1.38      0.16 o
  -7   7   3        0.03        0.20      0.18 o
  -6   7   3        1.36        1.61      0.22 o
  -5   7   3        4.05        5.09      0.29 o
  -4   7   3        6.09        5.35      0.36 o
  -3   7   3        3.87        4.77      0.26 o
  -2   7   3       22.14       23.23      0.42 o
  -1   7   3       12.46       13.43      0.45 o
   0   7   3       32.66       29.16      1.19 o
   1   7   3        5.04        2.79      0.30 o
   2   7   3        3.40        3.12      0.24 o
   3   7   3       11.61       10.88      0.31 o
   4   7   3        1.28        1.16      0.21 o
   5   7   3        1.88        1.78      0.26 o
   6   7   3        0.46        0.57      0.18 o
   7   7   3        0.82        0.44      0.17 o
   8   7   3        1.01        0.80      0.44 o
  -7   8   3        3.68        2.97      0.31 o
  -6   8   3        0.72        0.43      0.15 o
  -5   8   3        0.50        0.63      0.21 o
  -4   8   3        0.36        0.58      0.23 o
  -3   8   3        2.45        3.34      0.30 o
  -2   8   3        0.86        0.77      0.25 o
  -1   8   3        3.19        2.76      0.47 o
   0   8   3        4.15        4.54      0.57 o
   1   8   3        2.11        3.26      0.31 o
   2   8   3        0.66        0.75      0.26 o
   3   8   3        1.74        3.25      0.33 o
   4   8   3        1.33        0.82      0.20 o
   5   8   3        1.35        1.27      0.21 o
   6   8   3        2.79        2.33      0.75 o
  -3   9   3        0.93        0.78      0.37 o
  -2   9   3        0.62        0.27      0.40 o
  -1   9   3        0.05       -0.20      0.28 o
   0   9   3        2.29        1.36      0.22 o
   1   9   3        0.01        0.16      0.21 o
   2   9   3        1.64        1.85      0.24 o
   3   9   3        1.29        0.93      0.24 o
 -13   0   4        1.82        1.37      0.20 o
 -12   0   4        2.44        3.22      0.24 o
 -11   0   4        0.08        0.32      0.27 o
 -10   0   4       59.18       53.56      0.72 o
  -9   0   4       19.27       21.29      0.39 o
  -8   0   4       67.90       65.77      0.87 o
  -7   0   4       19.80       12.62      0.45 o
  -6   0   4      250.45      305.11      1.80 o
  -5   0   4      193.22      207.50      2.85 o
  -4   0   4       89.82       65.99      0.57 o
  -3   0   4      512.27      635.33      3.74 o
  -2   0   4        9.50        0.47      0.14 o
  -1   0   4     1211.48     1194.43      5.37 o
   0   0   4     1143.20     1107.85     16.89 o
   1   0   4      619.14      696.54      2.57 o
   2   0   4       33.49       19.30      0.32 o
   3   0   4        6.49        9.41      0.26 o
   4   0   4        0.28        0.87      0.18 o
   5   0   4      169.71      164.23      1.60 o
   6   0   4        1.62        1.66      0.37 o
   7   0   4      132.36      154.75      1.94 o
   8   0   4       21.52       22.79      0.41 o
   9   0   4       13.28       13.58      0.37 o
  10   0   4        0.00       -0.03      0.22 o
  11   0   4       10.57        8.87      0.48 o
  12   0   4        0.58        0.83      0.22 o
 -12   1   4        1.66        1.95      0.20 o
 -11   1   4        0.43        0.34      0.18 o
 -10   1   4        9.83        9.51      0.23 o
  -9   1   4       46.40       38.80      0.37 o
  -8   1   4        2.14        3.90      0.20 o
  -7   1   4      120.59      126.42      0.74 o
  -6   1   4      123.23      128.03      0.70 o
  -5   1   4       76.47       71.21      0.53 o
  -4   1   4      441.11      409.93      2.43 o
  -3   1   4      243.37      231.91      0.88 o
  -2   1   4      344.57      390.65      1.86 o
  -1   1   4      331.70      333.97      1.92 o
   0   1   4     1272.78     1304.37      6.03 o
   1   1   4       53.08       50.65      0.31 o
   2   1   4     1379.08     1362.05      6.40 o
   3   1   4      109.57      119.01      0.74 o
   4   1   4       23.48       18.18      0.27 o
   5   1   4      103.40      121.58      1.46 o
   6   1   4       61.96       70.24      0.69 o
   7   1   4       61.53       64.69      0.79 o
   8   1   4        5.73        4.71      0.19 o
   9   1   4       11.77       14.66      0.24 o
  10   1   4       13.26       12.38      0.25 o
  11   1   4        1.45        0.95      0.14 o
  12   1   4        1.55        0.93      0.16 o
 -12   2   4        2.19        2.38      0.17 o
 -11   2   4        0.87        0.90      0.16 o
 -10   2   4       44.71       51.05      0.57 o
  -9   2   4       49.82       45.44      0.41 o
  -8   2   4        5.14        6.06      0.19 o
  -7   2   4        7.78       10.12      0.35 o
  -6   2   4       24.53       29.94      0.40 o
  -5   2   4       59.18       78.04      0.56 o
  -4   2   4      189.48      173.59      0.71 o
  -3   2   4      434.83      428.76      1.52 o
  -2   2   4      608.22      711.81      1.93 o
  -1   2   4     1547.76     1591.19      5.69 o
   0   2   4      433.44      331.90      1.94 o
   1   2   4      166.87      147.17      0.87 o
   2   2   4       43.50       58.68      0.43 o
   3   2   4       44.84       22.18      0.45 o
   4   2   4      141.30      124.52      1.09 o
   5   2   4       74.97       85.14      0.72 o
   6   2   4       79.79       88.09      1.08 o
   7   2   4       58.71       52.03      0.52 o
   8   2   4       26.93       29.55      0.37 o
   9   2   4        0.32        1.09      0.18 o
  10   2   4        2.32        2.22      0.20 o
  11   2   4        0.47        0.18      0.14 o
 -12   3   4        0.09        0.08      0.11 o
 -11   3   4        1.29        1.32      0.14 o
 -10   3   4        4.31        3.31      0.18 o
  -9   3   4       18.90       21.08      0.29 o
  -8   3   4       68.65       80.02      0.56 o
  -7   3   4      231.74      244.96      1.52 o
  -6   3   4       16.06       16.81      0.37 o
  -5   3   4        5.88        3.39      0.19 o
  -4   3   4       66.27      105.81      0.73 o
  -3   3   4      252.49      251.12      1.42 o
  -2   3   4       39.42       27.41      0.38 o
  -1   3   4      918.88     1023.26      3.48 o
   0   3   4      802.29      810.22      3.77 o
   1   3   4      116.75      153.53      0.89 o
   2   3   4       31.32       42.86      0.36 o
   3   3   4      142.87      129.78      0.85 o
   4   3   4       10.58        6.24      0.39 o
   5   3   4       50.97       66.72      0.64 o
   6   3   4       67.74       64.07      0.59 o
   7   3   4       83.68       88.71      0.87 o
   8   3   4       10.31        7.24      0.26 o
   9   3   4        0.65        1.60      0.19 o
  10   3   4        0.06        0.02      0.15 o
  11   3   4        1.41        1.09      0.13 o
 -11   4   4        6.24        6.75      0.25 o
 -10   4   4        3.98        6.01      0.22 o
  -9   4   4       19.51       20.42      0.32 o
  -8   4   4      102.86      110.59      1.11 o
  -7   4   4       13.25       12.44      0.25 o
  -6   4   4       96.76       99.20      0.62 o
  -5   4   4       44.12       47.53      0.70 o
  -4   4   4      114.78      117.81      0.91 o
  -3   4   4       37.20       24.19      0.36 o
  -2   4   4      107.97      112.06      0.69 o
  -1   4   4      168.23      156.92      0.90 o
   0   4   4      120.33       99.55      0.70 o
   1   4   4       62.68       61.21      0.52 o
   2   4   4        4.18       12.77      0.28 o
   3   4   4       18.42       23.07      0.41 o
   4   4   4       10.68       12.54      0.36 o
   5   4   4       13.91       12.40      0.25 o
   6   4   4       11.06        9.55      0.25 o
   7   4   4        6.89        7.36      0.24 o
   8   4   4        1.72        2.35      0.24 o
   9   4   4        0.90        1.12      0.21 o
  10   4   4        4.65        4.24      0.18 o
 -11   5   4        1.48        0.83      0.17 o
 -10   5   4        6.78        8.31      0.26 o
  -9   5   4        7.75        7.10      0.23 o
  -8   5   4        2.31        3.19      0.21 o
  -7   5   4       10.28       10.83      0.26 o
  -6   5   4       12.14       14.92      0.26 o
  -5   5   4        5.17        7.92      0.19 o
  -4   5   4        9.81        8.29      0.23 o
  -3   5   4        4.90        6.91      0.29 o
  -2   5   4        2.36        5.52      0.27 o
  -1   5   4       79.51       71.78      0.80 o
   0   5   4       38.61       36.24      0.59 o
   1   5   4       33.14       37.82      0.49 o
   2   5   4        9.93        8.74      0.31 o
   3   5   4      117.98      112.97      1.06 o
   4   5   4       16.38       11.91      0.23 o
   5   5   4        8.49       10.87      0.28 o
   6   5   4        2.70        2.74      0.19 o
   7   5   4        0.17        0.11      0.24 o
   8   5   4        1.56        1.40      0.26 o
   9   5   4        1.40        1.72      0.22 o
  10   5   4        3.17        2.18      0.26 o
 -10   6   4        1.47        1.75      0.23 o
  -9   6   4        1.13        1.03      0.16 o
  -8   6   4        1.47        1.14      0.19 o
  -7   6   4        4.98        4.14      0.26 o
  -6   6   4        2.84        3.98      0.27 o
  -5   6   4       26.91       25.31      0.45 o
  -4   6   4       21.54       21.20      0.31 o
  -3   6   4        2.90        3.70      0.18 o
  -2   6   4       23.20       24.67      0.42 o
  -1   6   4       22.41       20.67      0.37 o
   0   6   4        5.16       11.16      0.29 o
   1   6   4      141.96      148.09      1.45 o
   2   6   4       36.26       30.65      0.51 o
   3   6   4       17.22       17.79      0.36 o
   4   6   4        0.93        0.14      0.20 o
   5   6   4        2.39        2.51      0.26 o
   6   6   4        0.22        0.43      0.25 o
   7   6   4        3.32        2.93      0.28 o
   8   6   4        0.67        0.20      0.17 o
   9   6   4        0.90        1.03      0.18 o
  -8   7   4        2.88        1.78      0.21 o
  -7   7   4        2.30        2.46      0.24 o
  -6   7   4        0.58        0.44      0.23 o
  -5   7   4        0.13        0.16      0.19 o
  -4   7   4       18.64       18.72      0.39 o
  -3   7   4        1.02        1.50      0.22 o
  -2   7   4        2.97        3.15      0.21 o
  -1   7   4        3.40        6.09      0.28 o
   0   7   4       21.03       22.83      0.58 o
   1   7   4       11.80       13.91      0.40 o
   2   7   4       12.79        9.29      0.31 o
   3   7   4        0.93        1.64      0.22 o
   4   7   4        0.03        0.09      0.20 o
   5   7   4        0.63        0.81      0.20 o
   6   7   4        0.46        0.16      0.18 o
   7   7   4        0.71        0.25      0.17 o
  -6   8   4        1.96        1.56      0.22 o
  -5   8   4        0.74        0.60      0.21 o
  -4   8   4        0.76        1.04      0.24 o
  -3   8   4        0.05        0.03      0.22 o
  -2   8   4        0.83        0.74      0.22 o
  -1   8   4        0.69        0.21      0.26 o
   0   8   4        1.61        1.59      0.27 o
   1   8   4        8.19        8.84      0.51 o
   2   8   4        0.32        0.10      0.21 o
   3   8   4        0.33        0.24      0.21 o
   4   8   4        1.74        1.62      0.20 o
   5   8   4        0.41        0.47      0.17 o
  -3   9   4        1.47        1.21      0.26 o
  -2   9   4        0.28        0.10      0.26 o
  -1   9   4        0.24        0.10      0.29 o
   0   9   4        1.75        0.68      0.30 o
   1   9   4        0.06        0.02      0.19 o
   2   9   4        0.64        0.31      0.32 o
 -12   0   5        0.54        0.45      0.22 o
 -11   0   5       32.24       29.78      0.52 o
 -10   0   5        0.93        2.49      0.31 o
  -9   0   5        0.32        0.19      0.19 o
  -8   0   5       33.24       25.34      0.42 o
  -7   0   5       55.57       50.51      0.95 o
  -6   0   5      179.76      123.01      1.02 o
  -5   0   5      102.90       91.93      1.08 o
  -4   0   5      212.53      216.40      1.99 o
  -3   0   5        1.68        3.76      0.36 o
  -2   0   5      172.85      120.23      1.36 o
  -1   0   5        0.50        0.89      0.17 o
   0   0   5       72.06       88.10      0.72 o
   1   0   5      682.24      591.79      4.94 o
   2   0   5      759.32      877.87      5.39 o
   3   0   5      223.25      239.16      1.41 o
   4   0   5        0.90        1.47      0.22 o
   5   0   5       46.69       56.69      0.88 o
   6   0   5       12.45       11.77      0.53 o
   7   0   5        1.32        5.48      0.27 o
   8   0   5        0.00        0.04      0.18 o
   9   0   5        0.98        0.01      0.24 o
  10   0   5        6.43        6.64      0.29 o
  11   0   5        2.92        3.97      0.25 o
 -12   1   5        2.06        1.40      0.14 o
 -11   1   5        3.99        3.13      0.21 o
 -10   1   5       22.47       24.53      0.34 o
  -9   1   5       24.86       25.64      0.32 o
  -8   1   5        5.64        9.10      0.20 o
  -7   1   5       14.40       16.38      0.35 o
  -6   1   5        9.79       11.11      0.30 o
  -5   1   5       72.84       59.25      0.56 o
  -4   1   5        6.18       36.11      0.44 o
  -3   1   5      418.10      410.86      2.81 o
  -2   1   5      915.91      981.19      7.06 o
  -1   1   5      102.77       82.85      0.58 o
   0   1   5      342.48      321.77      2.20 o
   1   1   5        1.21        7.60      0.17 o
   2   1   5      129.86      125.03      0.60 o
   3   1   5      466.52      495.95      2.35 o
   4   1   5      276.96      317.97      2.49 o
   5   1   5       37.65       30.60      0.46 o
   6   1   5        4.71        4.58      0.30 o
   7   1   5       30.93       26.01      0.43 o
   8   1   5        1.06        0.30      0.15 o
   9   1   5        3.65        3.46      0.20 o
  10   1   5        1.53        1.78      0.16 o
  11   1   5        2.36        2.95      0.17 o
 -12   2   5        0.63        0.54      0.12 o
 -11   2   5        7.34        5.64      0.20 o
 -10   2   5        0.21        0.71      0.17 o
  -9   2   5        4.49        5.11      0.20 o
  -8   2   5        7.71       10.10      0.23 o
  -7   2   5        2.52        2.63      0.28 o
  -6   2   5        8.19        7.89      0.26 o
  -5   2   5        2.38        1.44      0.17 o
  -4   2   5       41.65       39.00      0.39 o
  -3   2   5      327.24      406.76      1.68 o
  -2   2   5      472.88      531.93      2.15 o
  -1   2   5      681.02      697.97      2.55 o
   0   2   5      407.28      420.77      1.37 o
   1   2   5      102.81      115.68      0.53 o
   2   2   5      107.35      103.98      0.61 o
   3   2   5      230.65      282.14      1.36 o
   4   2   5      145.43      141.99      1.53 o
   5   2   5       44.05       51.49      0.54 o
   6   2   5       26.79       29.30      0.72 o
   7   2   5        5.65        4.68      0.20 o
   8   2   5        2.41        2.35      0.20 o
   9   2   5        0.06        0.21      0.17 o
  10   2   5        1.57        1.67      0.16 o
  11   2   5        0.51        0.75      0.13 o
 -12   3   5        0.77        0.58      0.16 o
 -11   3   5        1.02        0.97      0.15 o
 -10   3   5        1.97        1.50      0.17 o
  -9   3   5        3.28        3.21      0.19 o
  -8   3   5       46.44       41.30      0.40 o
  -7   3   5      184.53      177.52      0.83 o
  -6   3   5       61.29       69.44      0.71 o
  -5   3   5        4.02        8.28      0.32 o
  -4   3   5       54.92       43.02      0.57 o
  -3   3   5      112.94       94.32      0.65 o
  -2   3   5       47.12       30.16      0.37 o
  -1   3   5      115.77       96.52      0.58 o
   0   3   5      186.42      179.22      0.81 o
   1   3   5       63.79       84.55      0.57 o
   2   3   5       30.56       29.10      0.38 o
   3   3   5       66.20       79.58      0.95 o
   4   3   5        0.51        2.85      0.22 o
   5   3   5       10.04       13.73      0.41 o
   6   3   5       35.17       39.70      0.33 o
   7   3   5       44.92       38.57      0.43 o
   8   3   5        2.94        2.57      0.24 o
   9   3   5        0.18        0.21      0.16 o
  10   3   5        1.43        1.09      0.17 o
  11   3   5        2.22        2.29      0.19 o
 -11   4   5        3.95        3.66      0.18 o
 -10   4   5        1.96        2.30      0.19 o
  -9   4   5        2.44        2.06      0.21 o
  -8   4   5       12.96       11.33      0.28 o
  -7   4   5        3.39        2.66      0.19 o
  -6   4   5       82.73       83.51      0.51 o
  -5   4   5       65.29       64.66      0.78 o
  -4   4   5      115.22      119.05      1.19 o
  -3   4   5      113.52       98.96      0.74 o
  -2   4   5       69.47       60.67      0.60 o
  -1   4   5        7.43        7.47      0.25 o
   0   4   5       10.65        3.19      0.22 o
   1   4   5        6.88        6.34      0.24 o
   2   4   5       62.07       50.43      0.57 o
   3   4   5        8.13        6.76      0.31 o
   4   4   5       58.62       55.47      1.30 o
   5   4   5       47.82       42.87      0.45 o
   6   4   5        9.82       10.54      0.24 o
   7   4   5        4.48        3.94      0.21 o
   8   4   5        6.36        4.84      0.27 o
   9   4   5        5.57        4.08      0.24 o
  10   4   5        2.97        2.27      0.16 o
 -10   5   5        9.03        8.58      0.41 o
  -9   5   5        2.31        2.61      0.19 o
  -8   5   5       10.17       10.49      0.29 o
  -7   5   5        1.17        0.72      0.17 o
  -6   5   5       10.68       10.07      0.24 o
  -5   5   5        4.11        7.72      0.22 o
  -4   5   5       69.26       68.73      0.98 o
  -3   5   5       34.52       29.78      0.46 o
  -2   5   5       50.21       52.59      0.60 o
  -1   5   5        4.03        9.28      0.34 o
   0   5   5        5.14        4.40      0.27 o
   1   5   5        1.39        0.93      0.23 o
   2   5   5       76.32       81.09      0.81 o
   3   5   5       95.82      100.88      1.01 o
   4   5   5       21.95       32.45      0.41 o
   5   5   5       42.92       43.56      0.42 o
   6   5   5        5.12        4.63      0.27 o
   7   5   5        4.36        3.52      0.29 o
   8   5   5        4.08        3.14      0.30 o
   9   5   5        2.99        2.20      0.21 o
  -9   6   5        1.50        1.31      0.13 o
  -8   6   5        0.71        0.66      0.16 o
  -7   6   5        0.25        0.45      0.16 o
  -6   6   5        0.83        0.94      0.21 o
  -5   6   5       31.44       30.97      0.41 o
  -4   6   5        3.44        3.37      0.19 o
  -3   6   5       12.64       17.38      0.29 o
  -2   6   5        5.59        3.46      0.21 o
  -1   6   5       11.86       13.80      0.31 o
   0   6   5        9.79        7.41      0.25 o
   1   6   5       74.16       76.52      0.67 o
   2   6   5       19.92       24.15      0.42 o
   3   6   5        9.46       10.25      0.29 o
   4   6   5       16.92       17.70      0.34 o
   5   6   5        4.03        3.64      0.30 o
   6   6   5        6.69        4.01      0.31 o
   7   6   5        0.20        0.09      0.26 o
   8   6   5        1.85        2.28      0.27 o
  -8   7   5        1.44        1.36      0.19 o
  -7   7   5        3.16        4.35      0.28 o
  -6   7   5        1.91        1.29      0.20 o
  -5   7   5        0.99        0.82      0.20 o
  -4   7   5        6.03        6.68      0.30 o
  -3   7   5        1.88        1.54      0.23 o
  -2   7   5        2.97        3.74      0.29 o
  -1   7   5        9.56        6.90      0.39 o
   0   7   5        9.26       10.65      0.39 o
   1   7   5        1.35        1.67      0.27 o
   2   7   5        1.79        2.62      0.23 o
   3   7   5        0.62        0.89      0.20 o
   4   7   5        8.34        8.23      0.28 o
   5   7   5        0.78        0.30      0.19 o
   6   7   5        0.66        0.43      0.17 o
   7   7   5        0.14        0.21      0.19 o
  -6   8   5        2.28        1.75      0.35 o
  -5   8   5        0.09       -0.05      0.16 o
  -4   8   5        1.29        1.59      0.27 o
  -3   8   5        0.30        0.46      0.22 o
  -2   8   5        3.57        2.19      0.28 o
  -1   8   5        0.07        0.17      0.24 o
   0   8   5        0.97        0.77      0.23 o
   1   8   5        6.52        8.19      0.34 o
   2   8   5        0.18        0.05      0.22 o
   3   8   5        0.94        0.83      0.17 o
   4   8   5        1.20        0.68      0.17 o
   5   8   5        0.07        0.02      0.35 o
  -1   9   5        0.86        0.44      0.23 o
   0   9   5        1.12        0.60      0.24 o
 -12   0   6        7.73        6.60      0.25 o
 -11   0   6       10.89        9.70      0.37 o
 -10   0   6       55.20       62.39      0.80 o
  -9   0   6        1.04        0.64      0.24 o
  -8   0   6        8.05       14.79      0.36 o
  -7   0   6       68.36       76.51      1.17 o
  -6   0   6       30.72       65.08      0.79 o
  -5   0   6       67.92       48.71      1.15 o
  -4   0   6      232.27      245.24      1.58 o
  -3   0   6        0.75        1.48      0.30 o
  -2   0   6      421.14      343.28      2.33 o
  -1   0   6      232.07      276.41      2.31 o
   0   0   6      597.17      607.50      2.72 o
   1   0   6        0.43        2.26      0.18 o
   2   0   6       66.49       80.66      0.90 o
   3   0   6        7.18        4.49      0.32 o
   4   0   6      133.95       96.63      1.43 o
   5   0   6        7.03        5.40      0.48 o
   6   0   6        0.00        0.64      0.19 o
   7   0   6        0.18        1.06      0.19 o
   8   0   6        0.73        0.08      0.20 o
   9   0   6        0.77        1.17      0.22 o
  10   0   6        0.58        0.51      0.16 o
  11   0   6        0.47        0.46      0.18 o
 -12   1   6        2.27        2.29      0.13 o
 -11   1   6       10.21        9.94      0.24 o
 -10   1   6        2.22        1.44      0.18 o
  -9   1   6        3.93        4.03      0.18 o
  -8   1   6       18.13       23.41      0.27 o
  -7   1   6        3.26        3.46      0.29 o
  -6   1   6       42.90       33.64      0.50 o
  -5   1   6       49.01       43.25      0.51 o
  -4   1   6       57.35       94.08      0.94 o
  -3   1   6      105.54       92.86      0.75 o
  -2   1   6      197.89      170.06      1.81 o
  -1   1   6      162.63      161.27      1.17 o
   0   1   6      289.45      301.39      0.94 o
   1   1   6      180.02      218.09      1.25 o
   2   1   6      213.26      219.42      1.31 o
   3   1   6      122.03      136.09      0.86 o
   4   1   6       65.99       57.33      0.72 o
   5   1   6       45.69       53.26      0.95 o
   6   1   6        2.76        6.66      0.19 o
   7   1   6        0.51        0.22      0.15 o
   8   1   6       11.51       15.21      0.28 o
   9   1   6        1.93        3.50      0.19 o
  10   1   6        0.59        0.47      0.14 o
  11   1   6        2.00        1.35      0.14 o
 -12   2   6        0.43        0.66      0.14 o
 -11   2   6        3.08        3.25      0.16 o
 -10   2   6        4.08        2.26      0.19 o
  -9   2   6       21.12       20.43      0.31 o
  -8   2   6       17.79       18.35      0.26 o
  -7   2   6       17.29       13.01      0.26 o
  -6   2   6       14.22       20.25      0.37 o
  -5   2   6       53.56       52.04      0.57 o
  -4   2   6       77.28       88.98      1.05 o
  -3   2   6       46.87       59.78      0.45 o
  -2   2   6      166.21      158.68      0.67 o
  -1   2   6       36.10       33.33      0.35 o
   0   2   6      183.90      152.81      0.98 o
   1   2   6       41.35       31.16      0.33 o
   2   2   6      732.93      708.88      2.98 o
   3   2   6       39.97       47.32      0.50 o
   4   2   6       13.95       15.37      0.34 o
   5   2   6       46.07       49.27      0.73 o
   6   2   6        8.51        7.84      0.22 o
   7   2   6       60.99       73.82      0.51 o
   8   2   6        3.61        2.04      0.19 o
   9   2   6        0.90        0.94      0.16 o
  10   2   6        2.74        2.55      0.16 o
 -11   3   6        0.49        0.91      0.14 o
 -10   3   6        0.70        0.74      0.15 o
  -9   3   6       24.94       20.91      0.32 o
  -8   3   6       28.61       32.26      0.37 o
  -7   3   6       15.25       13.74      0.24 o
  -6   3   6       19.08       16.40      0.24 o
  -5   3   6       25.80       25.94      0.57 o
  -4   3   6       23.72       22.29      0.39 o
  -3   3   6      114.98      138.66      0.95 o
  -2   3   6      116.96       98.06      0.70 o
  -1   3   6       17.58       17.93      0.33 o
   0   3   6       21.38       19.26      0.39 o
   1   3   6       82.88       71.42      0.68 o
   2   3   6        4.16        8.80      0.28 o
   3   3   6       98.80       82.18      1.01 o
   4   3   6        5.25        6.97      0.28 o
   5   3   6       16.72       14.44      0.25 o
   6   3   6       58.08       55.34      0.46 o
   7   3   6       10.08        7.89      0.23 o
   8   3   6       21.93       19.97      0.42 o
   9   3   6        1.48        0.96      0.16 o
  10   3   6        1.37        0.72      0.14 o
 -11   4   6        2.14        2.28      0.17 o
 -10   4   6        2.93        1.77      0.17 o
  -9   4   6       13.67       12.82      0.27 o
  -8   4   6       29.42       35.18      0.48 o
  -7   4   6       24.18       27.21      0.41 o
  -6   4   6       78.44       77.94      0.63 o
  -5   4   6        7.38        8.48      0.24 o
  -4   4   6       58.55       63.95      1.38 o
  -3   4   6       17.70       24.04      0.43 o
  -2   4   6       90.48       91.53      0.70 o
  -1   4   6       13.93       19.01      0.40 o
   0   4   6       38.41       35.45      0.54 o
   1   4   6       98.18      100.34      1.01 o
   2   4   6       75.62       91.04      1.79 o
   3   4   6       10.36       11.14      0.27 o
   4   4   6       35.14       41.45      0.48 o
   5   4   6       87.73       99.58      0.83 o
   6   4   6       17.48       15.50      0.27 o
   7   4   6       15.89       15.15      0.34 o
   8   4   6        3.10        3.36      0.26 o
   9   4   6        2.38        2.05      0.18 o
 -10   5   6        1.31        1.52      0.16 o
  -9   5   6        2.32        2.33      0.18 o
  -8   5   6       12.30       13.77      0.37 o
  -7   5   6        0.33        0.25      0.18 o
  -6   5   6       14.69       11.82      0.28 o
  -5   5   6        1.04        0.55      0.18 o
  -4   5   6       72.57       69.37      1.09 o
  -3   5   6       26.29       25.11      0.43 o
  -2   5   6       86.48       89.15      0.91 o
  -1   5   6       71.77       62.48      0.56 o
   0   5   6        6.58        8.67      0.26 o
   1   5   6       16.40       19.39      0.33 o
   2   5   6        1.92        2.32      0.20 o
   3   5   6        7.25       11.31      0.27 o
   4   5   6       15.02       16.27      0.31 o
   5   5   6       16.73       17.73      0.30 o
   6   5   6       11.32        7.76      0.28 o
   7   5   6        6.31        5.36      0.24 o
   8   5   6        0.82        0.55      0.20 o
   9   5   6        4.23        1.76      0.25 o
  -9   6   6        2.31        2.65      0.20 o
  -8   6   6        1.16        1.05      0.15 o
  -7   6   6        0.38        0.11      0.17 o
  -6   6   6        1.76        1.91      0.26 o
  -5   6   6       13.67       13.10      0.41 o
  -4   6   6        0.53        0.49      0.17 o
  -3   6   6       14.97       10.37      0.26 o
  -2   6   6       42.46       51.95      0.50 o
  -1   6   6        9.67        9.71      0.27 o
   0   6   6       29.54       34.43      0.46 o
   1   6   6        9.81        7.24      0.27 o
   2   6   6        1.97        3.24      0.23 o
   3   6   6       14.41       14.82      0.37 o
   4   6   6        3.44        3.03      0.25 o
   5   6   6        9.43       10.03      0.34 o
   6   6   6        1.98        1.58      0.28 o
   7   6   6        0.16       -0.10      0.21 o
   8   6   6        3.14        2.79      0.27 o
  -7   7   6        0.21        0.28      0.16 o
  -6   7   6        1.01        0.78      0.20 o
  -5   7   6        1.28        1.47      0.23 o
  -4   7   6        0.64        0.53      0.26 o
  -3   7   6        0.10        0.49      0.21 o
  -2   7   6        2.16        2.17      0.29 o
  -1   7   6       12.93       16.11      0.49 o
   0   7   6        0.61        0.57      0.22 o
   1   7   6        1.43        1.24      0.25 o
   2   7   6        3.22        3.01      0.24 o
   3   7   6        4.05        3.71      0.22 o
   4   7   6        5.27        5.18      0.22 o
   5   7   6        0.30        0.03      0.17 o
   6   7   6        2.07        1.15      0.17 o
  -5   8   6        0.09        0.03      0.22 o
  -4   8   6        1.77        1.15      0.24 o
  -3   8   6        1.81        0.76      0.20 o
  -2   8   6        2.92        3.28      0.26 o
  -1   8   6        0.55        0.51      0.20 o
   0   8   6        0.41        0.56      0.20 o
   1   8   6        1.97        1.68      0.21 o
   2   8   6        1.61        1.64      0.23 o
   3   8   6        0.30        0.07      0.15 o
   4   8   6        0.55        0.34      0.25 o
 -12   0   7        8.48        7.78      0.27 o
 -11   0   7        5.73        5.91      0.30 o
 -10   0   7        4.61        3.02      0.32 o
  -9   0   7       18.19       15.36      0.35 o
  -8   0   7       61.51       77.31      0.63 o
  -7   0   7       59.09       52.56      0.53 o
  -6   0   7       36.04       65.58      1.25 o
  -5   0   7        8.92        8.56      0.57 o
  -4   0   7       16.09       18.61      0.70 o
  -3   0   7      154.17      176.71      2.60 o
  -2   0   7        3.32       14.71      0.42 o
  -1   0   7      722.89      698.60      8.00 o
   0   0   7        3.98        3.46      0.38 o
   1   0   7      100.82       91.86      1.21 o
   2   0   7      124.70      116.69      2.67 o
   3   0   7       75.75       82.44      3.25 o
   4   0   7      192.99      240.67     16.38 o
   5   0   7       63.05       71.48      0.80 o
   6   0   7        3.70        4.25      0.22 o
   7   0   7       11.53        6.89      0.30 o
   8   0   7        0.48        1.00      0.24 o
   9   0   7        9.03        7.66      0.31 o
  10   0   7        0.01       -0.09      0.14 o
 -12   1   7        2.34        1.97      0.16 o
 -11   1   7        2.54        1.89      0.14 o
 -10   1   7        5.20        6.18      0.22 o
  -9   1   7       10.00        8.23      0.24 o
  -8   1   7       18.96       23.68      0.31 o
  -7   1   7       53.33       56.61      0.39 o
  -6   1   7       24.10       25.40      0.67 o
  -5   1   7       54.90       58.73      0.92 o
  -4   1   7      132.85       93.26      1.16 o
  -3   1   7       11.17       10.98      0.37 o
  -2   1   7       45.03       43.33      0.65 o
  -1   1   7       13.88       12.13      0.31 o
   0   1   7      327.53      293.63      2.06 o
   1   1   7       41.65       26.47      0.45 o
   2   1   7      227.46      208.68      1.65 o
   3   1   7       41.92       41.42      1.00 o
   4   1   7       40.40       40.56      0.77 o
   5   1   7       19.12       15.79      0.22 o
   6   1   7       35.08       26.24      0.29 o
   7   1   7        6.96        6.07      0.21 o
   8   1   7       10.19        7.58      0.25 o
   9   1   7        1.51        1.60      0.15 o
  10   1   7        3.24        3.61      0.20 o
 -12   2   7        1.59        1.77      0.25 o
 -11   2   7        1.17        0.90      0.13 o
 -10   2   7        1.55        1.31      0.14 o
  -9   2   7       22.10       23.52      0.33 o
  -8   2   7       21.41       14.94      0.24 o
  -7   2   7       30.92       33.61      0.34 o
  -6   2   7       54.20       38.15      0.34 o
  -5   2   7      158.69      143.00      1.57 o
  -4   2   7       59.86       50.98      0.61 o
  -3   2   7       25.12       16.18      0.40 o
  -2   2   7        8.67        2.22      0.18 o
  -1   2   7      101.04      104.63      0.96 o
   0   2   7       74.08       82.70      0.67 o
   1   2   7       20.34       21.58      0.35 o
   2   2   7      169.04      172.10      2.04 o
   3   2   7       25.57       22.16      0.67 o
   4   2   7       31.16       32.72      0.88 o
   5   2   7        7.52       10.36      0.22 o
   6   2   7        7.08        8.51      0.22 o
   7   2   7       52.10       48.05      0.42 o
   8   2   7        1.41        1.81      0.19 o
   9   2   7        7.46        6.82      0.26 o
  10   2   7        1.76        1.57      0.17 o
 -11   3   7        0.13        0.03      0.13 o
 -10   3   7        4.42        4.66      0.23 o
  -9   3   7        6.01        6.06      0.23 o
  -8   3   7       22.95       22.35      0.28 o
  -7   3   7       28.78       20.97      0.25 o
  -6   3   7       47.84       55.15      0.52 o
  -5   3   7       33.69       40.45      0.44 o
  -4   3   7       89.73      111.10      2.41 o
  -3   3   7       26.87       24.51      0.47 o
  -2   3   7        1.45        1.72      0.20 o
  -1   3   7       11.60       11.28      0.27 o
   0   3   7      125.30      104.82      1.47 o
   1   3   7       71.63       69.90      0.67 o
   2   3   7      140.52      132.62      2.16 o
   3   3   7       82.91       98.69      0.98 o
   4   3   7        9.77       13.82      0.26 o
   5   3   7        6.69        8.39      0.23 o
   6   3   7       58.95       67.50      0.75 o
   7   3   7        4.24        4.07      0.21 o
   8   3   7       29.40       28.95      0.38 o
   9   3   7        1.94        1.40      0.14 o
  10   3   7        0.58        0.95      0.34 o
 -10   4   7        1.38        1.41      0.15 o
  -9   4   7        2.47        4.10      0.23 o
  -8   4   7       22.93       22.62      0.35 o
  -7   4   7       13.74       13.42      0.29 o
  -6   4   7       34.04       36.07      0.54 o
  -5   4   7        2.41        0.66      0.16 o
  -4   4   7       24.37       14.31      0.26 o
  -3   4   7       15.74       13.56      0.32 o
  -2   4   7        1.41        3.43      0.25 o
  -1   4   7       38.44       24.98      0.42 o
   0   4   7       24.02       32.67      0.79 o
   1   4   7       68.75       67.55      1.20 o
   2   4   7       64.47       69.41      0.96 o
   3   4   7       18.81       18.28      0.32 o
   4   4   7       12.13        6.60      0.23 o
   5   4   7       26.90       30.05      0.36 o
   6   4   7       21.22       21.65      0.38 o
   7   4   7       27.93       31.00      0.40 o
   8   4   7        0.38        0.27      0.19 o
   9   4   7        5.60        2.50      0.18 o
 -10   5   7        0.48        0.27      0.17 o
  -9   5   7        0.23        0.77      0.15 o
  -8   5   7        3.27        4.06      0.23 o
  -7   5   7        0.12        0.55      0.17 o
  -6   5   7        8.10       10.50      0.32 o
  -5   5   7        4.19        4.57      0.24 o
  -4   5   7       13.32       13.26      0.37 o
  -3   5   7       10.25        4.81      0.25 o
  -2   5   7        3.24        2.56      0.22 o
  -1   5   7       49.87       53.55      0.53 o
   0   5   7       23.06       31.94      0.42 o
   1   5   7       21.04       29.26      0.42 o
   2   5   7       18.61       24.35      0.38 o
   3   5   7        5.28        9.50      0.27 o
   4   5   7        1.20        1.25      0.21 o
   5   5   7        5.03        3.11      0.26 o
   6   5   7        4.05        4.22      0.26 o
   7   5   7        0.29        0.35      0.17 o
   8   5   7        1.88        1.06      0.16 o
  -8   6   7        1.72        1.78      0.16 o
  -7   6   7        1.13        1.66      0.20 o
  -6   6   7        2.22        3.05      0.26 o
  -5   6   7        4.01        2.36      0.27 o
  -4   6   7        6.13        8.43      0.33 o
  -3   6   7        8.69        6.58      0.29 o
  -2   6   7       30.79       28.93      0.37 o
  -1   6   7        6.80        9.35      0.26 o
   0   6   7       18.53       15.91      0.37 o
   1   6   7        3.12        7.73      0.29 o
   2   6   7        1.84        1.31      0.24 o
   3   6   7       10.33       12.95      0.36 o
   4   6   7        1.50        1.92      0.24 o
   5   6   7        3.72        3.88      0.23 o
   6   6   7        0.68        0.57      0.17 o
   7   6   7        0.31        0.23      0.16 o
  -7   7   7        0.03        0.14      0.17 o
  -6   7   7        0.66        0.80      0.16 o
  -5   7   7        1.65        1.12      0.20 o
  -4   7   7        1.25        0.87      0.20 o
  -3   7   7        0.39        0.86      0.22 o
  -2   7   7        6.58        6.98      0.31 o
  -1   7   7        9.62        6.81      0.32 o
   0   7   7        0.46        0.61      0.22 o
   1   7   7        0.27        0.53      0.22 o
   2   7   7        0.39        0.28      0.19 o
   3   7   7        6.83        8.95      0.28 o
   4   7   7        1.34        0.85      0.15 o
   5   7   7        0.06        0.08      0.16 o
  -4   8   7        0.30        0.44      0.25 o
  -3   8   7        0.09       -0.01      0.23 o
  -2   8   7        1.49        1.29      0.18 o
  -1   8   7        0.97        1.26      0.16 o
   0   8   7        1.95        1.76      0.19 o
   1   8   7        1.75        1.07      0.17 o
   2   8   7        0.82        0.76      0.16 o
 -11   0   8        8.34        7.32      0.28 o
 -10   0   8        4.09        5.23      0.33 o
  -9   0   8        0.77        0.46      0.21 o
  -8   0   8       34.97       24.71      0.39 o
  -7   0   8       78.46       75.08      0.60 o
  -6   0   8       36.27       21.92      0.32 o
  -5   0   8       10.97       16.83      0.81 o
  -4   0   8        9.43        1.15      0.41 o
  -3   0   8        0.20        1.76      0.68 o
  -2   0   8        2.43        0.16      0.30 o
  -1   0   8        2.70        2.53      0.34 o
   0   0   8       31.25       26.38      0.80 o
   1   0   8       19.61       16.55      0.88 o
   2   0   8       16.32       17.02      1.16 o
   3   0   8        0.45        0.22      0.63 o
   4   0   8       81.71       63.22      0.73 o
   5   0   8        4.55        2.97      0.24 o
   6   0   8       18.66       11.07      0.35 o
   7   0   8        2.31        2.83      0.26 o
   8   0   8        3.18        3.36      0.30 o
   9   0   8        1.79        1.79      0.18 o
  10   0   8        0.05       -0.09      0.19 o
 -11   1   8        3.43        3.76      0.16 o
 -10   1   8       10.13       10.62      0.24 o
  -9   1   8        8.27        7.12      0.26 o
  -8   1   8      132.04      131.48      0.71 o
  -7   1   8       17.17       18.71      0.27 o
  -6   1   8       11.39       18.35      0.25 o
  -5   1   8        9.22        6.19      0.37 o
  -4   1   8       58.29       72.56      1.55 o
  -3   1   8      113.94      119.05      1.87 o
  -2   1   8        4.18        8.37      0.36 o
  -1   1   8       83.54       82.61      0.95 o
   0   1   8       25.06       23.02      0.62 o
   1   1   8        1.13        0.32      0.21 o
   2   1   8       58.21       82.07      1.35 o
   3   1   8       12.18       14.58      0.61 o
   4   1   8       43.86       52.34      0.43 o
   5   1   8       52.34       50.23      0.68 o
   6   1   8        9.45        8.86      0.21 o
   7   1   8        0.49        0.59      0.16 o
   8   1   8        3.63        3.77      0.19 o
   9   1   8        2.69        2.45      0.15 o
  10   1   8        0.37        0.26      0.16 o
 -11   2   8        0.13       -0.05      0.14 o
 -10   2   8        0.25        0.23      0.15 o
  -9   2   8        8.95        8.03      0.25 o
  -8   2   8        7.97       11.47      0.25 o
  -7   2   8       53.20       53.16      0.55 o
  -6   2   8       65.42       75.02      0.60 o
  -5   2   8       50.84       47.27      0.39 o
  -4   2   8        1.49        5.60      0.32 o
  -3   2   8      102.09      102.46      1.42 o
  -2   2   8       12.84       26.09      0.48 o
  -1   2   8       29.88       29.60      0.74 o
   0   2   8        7.40        2.99      0.21 o
   1   2   8        7.66        6.66      0.28 o
   2   2   8        6.38       11.61      0.46 o
   3   2   8        8.84        5.34      0.20 o
   4   2   8       30.55       26.22      0.34 o
   5   2   8       12.53       12.16      0.25 o
   6   2   8       15.46       17.83      0.31 o
   7   2   8        8.51        8.90      0.24 o
   8   2   8        1.41        0.81      0.15 o
   9   2   8        3.31        3.04      0.17 o
 -11   3   8        0.90        0.83      0.13 o
 -10   3   8        5.30        4.86      0.26 o
  -9   3   8        2.68        2.57      0.20 o
  -8   3   8        5.97        5.94      0.23 o
  -7   3   8       14.97       16.06      0.30 o
  -6   3   8       81.20       70.05      0.77 o
  -5   3   8       38.69       37.71      0.50 o
  -4   3   8       49.39       35.96      0.39 o
  -3   3   8       45.08       32.35      0.52 o
  -2   3   8       14.74       15.96      0.48 o
  -1   3   8       17.80       24.13      0.67 o
   0   3   8      159.37      187.59      2.37 o
   1   3   8       24.64       30.62      1.01 o
   2   3   8       31.57       42.92      0.59 o
   3   3   8        5.73        2.67      0.20 o
   4   3   8       29.17       26.11      0.35 o
   5   3   8        4.69        4.17      0.21 o
   6   3   8       30.43       32.75      0.39 o
   7   3   8        6.01        4.89      0.21 o
   8   3   8        2.37        2.22      0.18 o
   9   3   8        1.57        0.83      0.15 o
 -10   4   8        0.73        0.48      0.14 o
  -9   4   8        4.87        4.93      0.25 o
  -8   4   8        0.92        1.29      0.17 o
  -7   4   8        0.18        1.13      0.19 o
  -6   4   8        5.79        5.04      0.22 o
  -5   4   8        3.52        3.89      0.20 o
  -4   4   8       10.67       15.06      0.32 o
  -3   4   8       46.01       51.07      0.57 o
  -2   4   8        8.67       15.98      0.29 o
  -1   4   8        7.51       15.51      0.45 o
   0   4   8       51.22       47.71      0.45 o
   1   4   8       79.44      109.17      0.72 o
   2   4   8        2.55        5.06      0.21 o
   3   4   8       37.73       29.00      0.44 o
   4   4   8        8.42        9.43      0.27 o
   5   4   8       10.66        7.47      0.27 o
   6   4   8        3.19        3.18      0.22 o
   7   4   8        3.99        3.31      0.18 o
   8   4   8        0.21        0.08      0.13 o
  -9   5   8        0.42        0.16      0.13 o
  -8   5   8        2.77        3.15      0.18 o
  -7   5   8        2.81        4.11      0.22 o
  -6   5   8        0.14       -0.09      0.18 o
  -5   5   8        5.33        4.07      0.29 o
  -4   5   8       13.08        9.31      0.32 o
  -3   5   8       37.17       55.84      0.63 o
  -2   5   8       26.88       24.78      0.42 o
  -1   5   8       20.07       19.16      0.39 o
   0   5   8       22.20       26.96      0.40 o
   1   5   8       11.21       15.93      0.35 o
   2   5   8       18.41       15.19      0.35 o
   3   5   8        8.00        6.37      0.32 o
   4   5   8        4.40        2.55      0.25 o
   5   5   8        2.51        3.06      0.28 o
   6   5   8        0.09        0.19      0.18 o
   7   5   8        1.07        0.70      0.14 o
  -8   6   8        0.27        0.31      0.13 o
  -7   6   8        1.21        1.18      0.16 o
  -6   6   8        0.73        1.33      0.19 o
  -5   6   8        0.39        0.03      0.20 o
  -4   6   8        5.97        5.44      0.26 o
  -3   6   8        0.39        1.04      0.23 o
  -2   6   8        1.65        1.54      0.26 o
  -1   6   8        6.03        6.00      0.30 o
   0   6   8       13.34       14.17      0.39 o
   1   6   8        0.28        0.52      0.20 o
   2   6   8        2.63        1.84      0.23 o
   3   6   8        3.06        1.42      0.22 o
   4   6   8        0.53        1.10      0.20 o
   5   6   8        0.33        0.72      0.16 o
   6   6   8        0.21        0.20      0.12 o
  -6   7   8        0.92        0.86      0.14 o
  -5   7   8        1.76        1.69      0.19 o
  -4   7   8        0.10        0.01      0.21 o
  -3   7   8        1.27        1.48      0.24 o
  -2   7   8        3.85        3.57      0.29 o
  -1   7   8        6.89        7.27      0.27 o
   0   7   8        0.83        1.24      0.20 o
   1   7   8        0.74        0.56      0.21 o
   2   7   8        0.54        0.51      0.19 o
   3   7   8        1.41        1.18      0.14 o
   4   7   8        0.04        0.05      0.16 o
  -2   8   8        0.58        0.34      0.21 o
  -1   8   8        0.68        0.48      0.17 o
   0   8   8        0.85        0.53      0.19 o
 -11   0   9        2.02        2.21      0.22 o
 -10   0   9        0.07        0.01      0.24 o
  -9   0   9        0.00        0.01      0.20 o
  -8   0   9        4.40        3.73      0.29 o
  -7   0   9        6.91        5.29      0.22 o
  -6   0   9       17.56       16.71      0.32 o
  -5   0   9        0.02        1.51      0.21 o
  -4   0   9      191.30      244.67      2.84 o
  -3   0   9        2.07        2.34      0.69 o
  -2   0   9        1.17        4.83      0.87 o
  -1   0   9       50.89       50.37      1.30 o
   0   0   9        2.51        1.52      0.38 o
   1   0   9        2.23        5.35      0.50 o
   2   0   9      221.44      216.46      1.51 o
   3   0   9        0.49        0.45      0.27 o
   4   0   9       34.65       46.07      0.66 o
   5   0   9        4.19        4.58      0.25 o
   6   0   9       21.04       23.60      0.47 o
   7   0   9        0.39        0.19      0.22 o
   8   0   9        2.01        1.44      0.26 o
   9   0   9        1.08        1.15      0.18 o
 -11   1   9        1.81        1.46      0.15 o
 -10   1   9        3.61        3.39      0.17 o
  -9   1   9        1.58        1.55      0.18 o
  -8   1   9       32.33       28.96      0.32 o
  -7   1   9        6.57        5.87      0.17 o
  -6   1   9        5.09        2.09      0.15 o
  -5   1   9       57.09       55.26      0.52 o
  -4   1   9       66.96       52.60      0.44 o
  -3   1   9      210.33      233.09      3.94 o
  -2   1   9       18.15       27.29      0.73 o
  -1   1   9        8.12       12.64      0.47 o
   0   1   9       26.11       31.73      0.61 o
   1   1   9       38.75       46.33      0.95 o
   2   1   9       39.23       30.66      0.40 o
   3   1   9       33.37       24.95      0.35 o
   4   1   9        6.00        2.84      0.18 o
   5   1   9       54.99       61.69      0.53 o
   6   1   9        7.07        7.65      0.22 o
   7   1   9        0.81        0.41      0.15 o
   8   1   9        0.83        0.35      0.14 o
   9   1   9        6.58        6.19      0.19 o
 -11   2   9        1.24        1.79      0.20 o
 -10   2   9        1.77        1.61      0.16 o
  -9   2   9        3.45        4.11      0.21 o
  -8   2   9        2.21        3.38      0.19 o
  -7   2   9       20.04       18.98      0.27 o
  -6   2   9       16.53       12.51      0.24 o
  -5   2   9       81.25       71.09      0.68 o
  -4   2   9       17.89       15.08      0.25 o
  -3   2   9       50.09       41.11      0.38 o
  -2   2   9       48.87       41.82      0.61 o
  -1   2   9        8.27       16.18      0.40 o
   0   2   9       34.36       43.01      1.08 o
   1   2   9        9.83        4.07      0.20 o
   2   2   9       11.33        5.48      0.22 o
   3   2   9       27.33       36.88      0.45 o
   4   2   9       12.03       10.88      0.29 o
   5   2   9        1.60        1.93      0.21 o
   6   2   9        0.57        0.42      0.15 o
   7   2   9        0.24        0.49      0.13 o
   8   2   9        1.89        1.78      0.15 o
   9   2   9        1.13        1.05      0.21 o
 -10   3   9        1.32        1.56      0.15 o
  -9   3   9        1.40        1.55      0.16 o
  -8   3   9        3.76        3.96      0.23 o
  -7   3   9        6.87        9.25      0.26 o
  -6   3   9       41.50       47.19      0.45 o
  -5   3   9        4.41        7.17      0.23 o
  -4   3   9       24.63       30.31      0.50 o
  -3   3   9        4.89       12.27      0.30 o
  -2   3   9       14.66       14.01      0.37 o
  -1   3   9       24.93       41.48      0.78 o
   0   3   9        2.31        0.56      0.18 o
   1   3   9       27.98       26.87      0.39 o
   2   3   9       22.92       25.50      0.45 o
   3   3   9        1.30        3.46      0.21 o
   4   3   9        1.86        1.95      0.20 o
   5   3   9        6.19        4.66      0.22 o
   6   3   9        4.25        3.65      0.19 o
   7   3   9        7.37        8.60      0.23 o
   8   3   9        0.61        0.31      0.11 o
  -9   4   9        1.68        1.52      0.21 o
  -8   4   9        0.35        0.11      0.17 o
  -7   4   9        3.85        3.43      0.27 o
  -6   4   9        1.79        1.31      0.22 o
  -5   4   9        8.75       14.06      0.48 o
  -4   4   9        0.50        0.22      0.19 o
  -3   4   9       14.96       19.23      0.37 o
  -2   4   9        2.42        1.64      0.19 o
  -1   4   9       15.51       28.64      0.46 o
   0   4   9       16.40       22.82      0.35 o
   1   4   9        9.39       14.50      0.35 o
   2   4   9        7.65        9.69      0.31 o
   3   4   9       20.65       28.28      0.51 o
   4   4   9       14.51       11.88      0.32 o
   5   4   9        0.18        0.58      0.17 o
   6   4   9        0.04        0.09      0.15 o
   7   4   9        0.54        0.30      0.15 o
  -8   5   9        5.31        4.80      0.41 o
  -7   5   9        1.93        3.46      0.18 o
  -6   5   9        2.33        2.15      0.17 o
  -5   5   9        2.01        2.00      0.27 o
  -4   5   9        3.60        4.08      0.32 o
  -3   5   9        6.96        3.89      0.29 o
  -2   5   9        6.62        5.09      0.36 o
  -1   5   9        4.53        3.47      0.30 o
   0   5   9       16.92       21.72      0.45 o
   1   5   9        7.59        3.55      0.27 o
   2   5   9        8.37        8.23      0.32 o
   3   5   9        4.98        5.25      0.32 o
   4   5   9        1.55        2.55      0.27 o
   5   5   9        8.51        7.40      0.29 o
   6   5   9        0.83        0.51      0.14 o
  -7   6   9        2.85        3.14      0.40 o
  -6   6   9        0.14        0.28      0.13 o
  -5   6   9        1.88        2.37      0.22 o
  -4   6   9        7.54        6.84      0.25 o
  -3   6   9        2.30        3.19      0.22 o
  -2   6   9        7.25        8.29      0.32 o
  -1   6   9        3.70        2.95      0.27 o
   0   6   9        5.35        5.31      0.26 o
   1   6   9        1.57        2.00      0.21 o
   2   6   9        0.12        0.28      0.16 o
   3   6   9        1.08        1.58      0.20 o
   4   6   9        1.60        1.61      0.21 o
   5   6   9        1.90        1.88      0.15 o
  -5   7   9        0.05        0.14      0.19 o
  -4   7   9        0.16        0.19      0.16 o
  -3   7   9        2.44        1.21      0.17 o
  -2   7   9        1.82        1.58      0.19 o
  -1   7   9       10.71        9.33      0.38 o
   0   7   9        1.10        0.99      0.21 o
   1   7   9        0.11        0.02      0.22 o
   2   7   9        2.02        1.67      0.17 o
   3   7   9        1.65        1.40      0.35 o
 -10   0  10       17.45       13.16      0.85 o
  -9   0  10        0.41        0.33      0.20 o
  -8   0  10       12.70       11.57      0.34 o
  -7   0  10        0.08        0.20      0.20 o
  -6   0  10        9.62        6.52      0.24 o
  -5   0  10        6.54        7.34      0.25 o
  -4   0  10       45.06       21.90      0.39 o
  -3   0  10       95.90      101.54      1.38 o
  -2   0  10       39.82       30.58      0.54 o
  -1   0  10       78.30       81.72      1.77 o
   0   0  10        0.51        0.26      0.27 o
   1   0  10       26.43       13.75      0.47 o
   2   0  10       12.99        8.55      0.35 o
   3   0  10        0.26        5.14      0.31 o
   4   0  10        4.32        7.43      0.31 o
   5   0  10        4.27        3.36      0.25 o
   6   0  10        0.35        0.23      0.19 o
   7   0  10        3.26        4.67      0.30 o
   8   0  10        5.43        4.91      0.29 o
 -10   1  10        2.09        2.13      0.16 o
  -9   1  10        2.74        2.98      0.20 o
  -8   1  10        0.32        0.11      0.13 o
  -7   1  10        8.37        7.96      0.21 o
  -6   1  10        0.94        1.39      0.14 o
  -5   1  10       39.42       31.27      0.32 o
  -4   1  10       13.16       15.28      0.27 o
  -3   1  10       60.44       51.42      0.63 o
  -2   1  10       28.00       32.81      0.40 o
  -1   1  10       53.25       62.29      0.53 o
   0   1  10       11.30       11.90      0.27 o
   1   1  10       22.43       12.09      0.33 o
   2   1  10       21.86       28.78      0.41 o
   3   1  10       10.92       15.33      0.28 o
   4   1  10        6.12        7.17      0.22 o
   5   1  10        3.59        3.37      0.18 o
   6   1  10        7.70        5.55      0.22 o
   7   1  10        0.72        0.85      0.14 o
   8   1  10        8.65        7.70      0.44 o
 -10   2  10        0.61        0.90      0.13 o
  -9   2  10        4.92        5.09      0.19 o
  -8   2  10        3.45        2.86      0.16 o
  -7   2  10        0.02        0.09      0.14 o
  -6   2  10       24.34       27.01      0.35 o
  -5   2  10       36.69       37.03      0.62 o
  -4   2  10       23.49       20.81      0.30 o
  -3   2  10       15.94       27.84      0.33 o
  -2   2  10       57.38       61.13      0.46 o
  -1   2  10       21.65       32.96      0.35 o
   0   2  10       17.15       16.04      0.31 o
   1   2  10       41.63       61.75      0.94 o
   2   2  10       15.79       14.94      0.33 o
   3   2  10        9.44       12.96      0.32 o
   4   2  10        3.66        4.86      0.24 o
   5   2  10        1.61        1.13      0.20 o
   6   2  10        0.65        0.71      0.15 o
   7   2  10        1.66        1.22      0.13 o
   8   2  10        1.69        1.48      0.17 o
  -9   3  10        0.33        0.25      0.13 o
  -8   3  10        0.60        1.00      0.16 o
  -7   3  10        2.26        3.24      0.20 o
  -6   3  10        5.56        4.69      0.24 o
  -5   3  10       17.90       23.99      0.43 o
  -4   3  10        2.42        3.37      0.20 o
  -3   3  10        6.38        8.15      0.24 o
  -2   3  10       14.28       16.23      0.36 o
  -1   3  10       11.67       20.67      0.41 o
   0   3  10        4.72        4.17      0.25 o
   1   3  10       53.65       77.22      0.60 o
   2   3  10       24.65       31.46      0.47 o
   3   3  10        2.52        4.65      0.30 o
   4   3  10        0.51        0.03      0.18 o
   5   3  10        0.76        0.87      0.18 o
   6   3  10        3.02        2.49      0.18 o
   7   3  10        1.46        1.30      0.13 o
  -9   4  10        1.76        1.11      0.26 o
  -8   4  10        1.39        1.17      0.14 o
  -7   4  10        2.22        1.84      0.18 o
  -6   4  10        1.33        1.19      0.18 o
  -5   4  10        6.15        5.32      0.22 o
  -4   4  10        1.96        2.56      0.23 o
  -3   4  10       16.47       20.01      0.36 o
  -2   4  10        3.28        3.82      0.20 o
  -1   4  10       11.55        5.24      0.25 o
   0   4  10        7.87       11.97      0.44 o
   1   4  10        1.65        0.75      0.26 o
   2   4  10        1.59        0.75      0.20 o
   3   4  10        4.59        3.52      0.25 o
   4   4  10        0.44        1.14      0.23 o
   5   4  10        1.56        2.29      0.17 o
   6   4  10        0.80        0.98      0.19 o
  -8   5  10        1.11        0.43      0.18 o
  -7   5  10        1.21        1.26      0.15 o
  -6   5  10        2.49        2.68      0.18 o
  -5   5  10        1.71        2.94      0.22 o
  -4   5  10        0.38        0.59      0.17 o
  -3   5  10        4.03        4.96      0.23 o
  -2   5  10        8.38       10.46      0.31 o
  -1   5  10        6.20        8.61      0.34 o
   0   5  10        5.73        5.34      0.29 o
   1   5  10        0.16        0.22      0.24 o
   2   5  10        1.53        0.67      0.18 o
   3   5  10        2.42        2.46      0.21 o
   4   5  10        1.42        2.04      0.20 o
   5   5  10        1.55        1.67      0.19 o
  -6   6  10        0.93        0.71      0.15 o
  -5   6  10        2.38        2.88      0.21 o
  -4   6  10        1.90        1.58      0.14 o
  -3   6  10        2.46        1.31      0.17 o
  -2   6  10        1.10        0.67      0.19 o
  -1   6  10        0.38        0.37      0.22 o
   0   6  10        1.05        1.07      0.19 o
   1   6  10        1.75        1.44      0.15 o
   2   6  10        0.47        0.41      0.15 o
   3   6  10        0.36        0.72      0.17 o
   4   6  10        0.13        0.01      0.31 o
  -2   7  10        1.66        1.61      0.18 o
  -1   7  10        4.96        4.04      0.28 o
   0   7  10        2.89        2.29      0.29 o
 -10   0  11        0.90        0.56      0.28 o
  -9   0  11        0.00       -0.18      0.21 o
  -8   0  11        0.00        0.07      0.20 o
  -7   0  11        0.36        0.43      0.21 o
  -6   0  11        1.75        2.34      0.23 o
  -5   0  11        4.17        4.06      0.24 o
  -4   0  11        4.94        6.83      0.29 o
  -3   0  11        0.19        1.84      0.26 o
  -2   0  11       49.72       60.24      0.71 o
  -1   0  11      220.07      226.98      2.38 o
   0   0  11        8.18       10.68      0.38 o
   1   0  11       85.46      116.79      1.36 o
   2   0  11       23.86       23.20      0.48 o
   3   0  11        2.55        6.16      0.31 o
   4   0  11        2.25        0.89      0.23 o
   5   0  11        5.18        4.96      0.28 o
   6   0  11        0.95        0.86      0.22 o
   7   0  11        2.26        2.88      0.22 o
 -10   1  11        0.34       -0.10      0.36 o
  -9   1  11        5.71        5.70      0.37 o
  -8   1  11        3.47        3.04      0.16 o
  -7   1  11       12.40       10.16      0.23 o
  -6   1  11        4.92        4.66      0.17 o
  -5   1  11        3.94        4.81      0.19 o
  -4   1  11        0.71        0.40      0.15 o
  -3   1  11        7.61        3.96      0.20 o
  -2   1  11       28.88       24.57      0.38 o
  -1   1  11       37.08       42.43      0.46 o
   0   1  11       55.50       57.86      0.65 o
   1   1  11       17.17       26.47      0.40 o
   2   1  11        5.10        6.24      0.26 o
   3   1  11        6.06        5.77      0.27 o
   4   1  11        0.54        0.72      0.15 o
   5   1  11        0.99        1.02      0.15 o
   6   1  11        4.33        3.86      0.17 o
   7   1  11        0.78        0.23      0.11 o
  -9   2  11        1.17        0.71      0.13 o
  -8   2  11        8.47       10.51      0.23 o
  -7   2  11        5.02        3.97      0.16 o
  -6   2  11        5.24        5.13      0.23 o
  -5   2  11       22.13       24.90      0.35 o
  -4   2  11        2.51        2.47      0.18 o
  -3   2  11        3.01        5.17      0.22 o
  -2   2  11        0.78        2.45      0.20 o
  -1   2  11       12.18       17.85      0.31 o
   0   2  11        7.17        7.38      0.25 o
   1   2  11        3.69        4.56      0.26 o
   2   2  11       25.38       30.38      0.41 o
   3   2  11        1.00        2.94      0.20 o
   4   2  11       10.22        7.13      0.25 o
   5   2  11        0.41        0.38      0.15 o
   6   2  11        3.36        3.25      0.16 o
   7   2  11        3.95        3.02      0.33 o
  -9   3  11        1.87        1.10      0.25 o
  -8   3  11        2.87        1.85      0.15 o
  -7   3  11        1.87        2.43      0.17 o
  -6   3  11        2.76        1.80      0.19 o
  -5   3  11        9.89       10.13      0.25 o
  -4   3  11        6.32        6.85      0.23 o
  -3   3  11        2.98        4.93      0.23 o
  -2   3  11       10.09       11.50      0.32 o
  -1   3  11        5.68        3.37      0.27 o
   0   3  11        2.81        6.01      0.24 o
   1   3  11        3.10        2.00      0.19 o
   2   3  11        2.76        1.66      0.21 o
   3   3  11        7.14        5.57      0.27 o
   4   3  11        0.20        0.38      0.18 o
   5   3  11        5.93        5.15      0.20 o
   6   3  11        0.71        0.75      0.11 o
  -8   4  11        2.69        1.59      0.17 o
  -7   4  11        0.19        0.24      0.11 o
  -6   4  11        0.78        0.90      0.15 o
  -5   4  11        4.21        4.59      0.19 o
  -4   4  11        0.37        0.47      0.17 o
  -3   4  11        4.89        5.16      0.24 o
  -2   4  11        1.14        3.09      0.25 o
  -1   4  11        2.82        3.20      0.23 o
   0   4  11        0.19        1.03      0.18 o
   1   4  11        1.22        1.41      0.21 o
   2   4  11        0.63        1.89      0.27 o
   3   4  11        2.32        2.02      0.24 o
   4   4  11        2.30        2.22      0.20 o
   5   4  11        1.64        1.06      0.14 o
  -6   5  11        1.02        2.00      0.15 o
  -5   5  11        1.78        1.12      0.13 o
  -4   5  11        0.99        0.66      0.15 o
  -3   5  11        0.36        0.40      0.16 o
  -2   5  11        2.63        3.01      0.21 o
  -1   5  11        2.49        2.00      0.19 o
   0   5  11        3.87        2.49      0.21 o
   1   5  11        1.05        1.27      0.16 o
   2   5  11        0.56        0.49      0.14 o
   3   5  11        3.85        4.19      0.19 o
   4   5  11        0.84        0.35      0.15 o
  -4   6  11        0.63        0.47      0.16 o
  -3   6  11        0.69        0.39      0.12 o
  -2   6  11        0.40        0.33      0.12 o
  -1   6  11        0.42        0.46      0.12 o
   0   6  11        0.13        0.11      0.12 o
   1   6  11        3.20        2.17      0.21 o
  -9   0  12        0.77        0.40      0.20 o
  -8   0  12        5.49        4.29      0.23 o
  -7   0  12        4.20        4.49      0.23 o
  -6   0  12        0.42        0.38      0.18 o
  -5   0  12        1.31        2.01      0.21 o
  -4   0  12        0.52        0.50      0.21 o
  -3   0  12        0.04        0.39      0.28 o
  -2   0  12        0.54        0.71      0.29 o
  -1   0  12       29.63       29.30      1.15 o
   0   0  12        2.43        4.39      0.31 o
   1   0  12       15.97        8.41      0.32 o
   2   0  12        7.51        9.55      0.36 o
   3   0  12        0.36       -0.06      0.22 o
   4   0  12        1.75        1.09      0.19 o
   5   0  12        0.45        0.26      0.18 o
   6   0  12        0.74        0.64      0.17 o
  -9   1  12        0.34       -0.19      0.37 o
  -8   1  12        0.01        0.20      0.10 o
  -7   1  12        2.51        1.78      0.15 o
  -6   1  12        1.54        1.67      0.15 o
  -5   1  12        1.26        1.26      0.16 o
  -4   1  12        0.81        1.57      0.17 o
  -3   1  12        9.84       11.84      0.29 o
  -2   1  12        5.79        7.38      0.25 o
  -1   1  12       27.23       36.57      0.54 o
   0   1  12       16.62       12.31      0.30 o
   1   1  12       11.16       13.69      0.29 o
   2   1  12        5.05        4.52      0.23 o
   3   1  12       10.65       11.76      0.27 o
   4   1  12        2.74        3.03      0.16 o
   5   1  12        3.70        3.17      0.16 o
   6   1  12        0.53        0.42      0.12 o
  -8   2  12        0.37        0.22      0.16 o
  -7   2  12        1.65        1.33      0.14 o
  -6   2  12        0.32        0.40      0.14 o
  -5   2  12        0.39        0.27      0.16 o
  -4   2  12        4.85        4.47      0.22 o
  -3   2  12        4.65        6.48      0.24 o
  -2   2  12       13.82       17.56      0.36 o
  -1   2  12        5.34        5.18      0.25 o
   0   2  12        4.28        5.11      0.31 o
   1   2  12        4.30        5.20      0.29 o
   2   2  12        4.72        3.84      0.24 o
   3   2  12        1.56        1.82      0.19 o
   4   2  12       12.96       12.59      0.45 o
   5   2  12        1.93        1.68      0.13 o
  -7   3  12        1.02        0.43      0.12 o
  -6   3  12        1.66        1.46      0.17 o
  -5   3  12        3.51        2.34      0.17 o
  -4   3  12        8.27       10.24      0.28 o
  -3   3  12        0.82        0.89      0.19 o
  -2   3  12        1.01        0.20      0.18 o
  -1   3  12        1.79        1.07      0.21 o
   0   3  12        2.13        4.53      0.36 o
   1   3  12        0.69        0.26      0.18 o
   2   3  12        0.29        0.49      0.16 o
   3   3  12        1.58        0.63      0.16 o
   4   3  12        0.05        0.21      0.14 o
   5   3  12        4.31        3.29      0.36 o
  -6   4  12        0.19        0.08      0.10 o
  -5   4  12        0.21        0.12      0.15 o
  -4   4  12        0.87        0.90      0.18 o
  -3   4  12        0.75        0.74      0.18 o
  -2   4  12        0.70        0.27      0.18 o
  -1   4  12        0.24        0.26      0.21 o
   0   4  12        2.60        2.21      0.20 o
   1   4  12        0.81        0.54      0.17 o
   2   4  12        0.14        0.22      0.14 o
   3   4  12        0.59        0.79      0.14 o
   4   4  12        0.35        0.23      0.16 o
  -5   5  12        0.80        1.15      0.46 o
  -4   5  12        0.65        0.67      0.13 o
  -3   5  12        1.70        1.76      0.16 o
  -2   5  12        0.33        0.40      0.15 o
  -1   5  12        0.83        0.64      0.16 o
   0   5  12        0.17        0.11      0.14 o
   1   5  12        0.71        0.19      0.12 o
   2   5  12        0.19        0.14      0.26 o
  -7   0  13        1.40        1.07      0.20 o
  -6   0  13        0.07       -0.05      0.15 o
  -5   0  13        0.15        0.13      0.17 o
  -4   0  13        0.10       -0.03      0.20 o
  -3   0  13        1.01        0.86      0.23 o
  -2   0  13        0.00        0.20      0.19 o
  -1   0  13       21.41       26.46      0.50 o
   0   0  13        4.54        6.08      0.36 o
   1   0  13        4.26        4.21      0.22 o
   2   0  13        0.30        0.01      0.20 o
   3   0  13        0.00        0.15      0.16 o
   4   0  13        1.41        0.45      0.15 o
  -7   1  13        2.72        1.68      0.14 o
  -6   1  13        0.13        0.04      0.11 o
  -5   1  13        1.78        1.18      0.14 o
  -4   1  13        0.67        0.61      0.17 o
  -3   1  13        3.60        3.39      0.20 o
  -2   1  13        6.10        7.22      0.27 o
  -1   1  13        1.11        0.65      0.15 o
   0   1  13        1.25        0.80      0.18 o
   1   1  13        3.87        3.49      0.18 o
   2   1  13        6.51        6.07      0.22 o
   3   1  13        3.93        2.29      0.16 o
   4   1  13        7.60        7.82      0.25 o
  -7   2  13        0.55        1.17      0.18 o
  -6   2  13        0.71        0.50      0.11 o
  -5   2  13        1.70        2.08      0.15 o
  -4   2  13        1.75        1.66      0.17 o
  -3   2  13        1.89        1.10      0.18 o
  -2   2  13        4.27        3.53      0.22 o
  -1   2  13        2.76        3.73      0.19 o
   0   2  13        3.76        3.21      0.20 o
   1   2  13        0.99        1.31      0.15 o
   2   2  13        3.78        2.93      0.17 o
   3   2  13        1.42        0.87      0.13 o
   4   2  13        3.48        4.32      0.22 o
  -6   3  13        0.49        0.25      0.14 o
  -5   3  13        5.61        4.95      0.23 o
  -4   3  13        4.88        6.11      0.25 o
  -3   3  13        1.66        1.52      0.17 o
  -2   3  13        0.64        0.74      0.20 o
  -1   3  13        1.82        2.07      0.20 o
   0   3  13        1.13        0.79      0.18 o
   1   3  13        2.88        3.30      0.23 o
   2   3  13        0.30        0.20      0.13 o
   3   3  13        0.53        0.93      0.14 o
  -4   4  13        2.38        2.27      0.18 o
  -3   4  13        1.60        2.42      0.21 o
  -2   4  13        4.32        4.15      0.24 o
  -1   4  13        0.46        0.33      0.13 o
   0   4  13        2.34        3.08      0.25 o
   1   4  13        1.05        0.54      0.18 o
  -6   0  14        0.01       -0.20      0.32 o
  -5   0  14        0.44        0.11      0.17 o
  -4   0  14        2.28        2.93      0.32 o
  -3   0  14        0.37        0.50      0.18 o
  -2   0  14        1.19        1.21      0.16 o
  -1   0  14        0.61        0.22      0.17 o
   0   0  14        7.00        6.88      0.37 o
   1   0  14        0.20       -0.02      0.22 o
   2   0  14        2.29        2.30      0.80 o
  -5   1  14        2.60        2.57      0.13 o
  -4   1  14        0.04        0.13      0.11 o
  -3   1  14        0.30        0.82      0.13 o
  -2   1  14        1.75        1.39      0.14 o
  -1   1  14        3.32        3.24      0.19 o
   0   1  14        4.73        4.35      0.20 o
   1   1  14        1.66        0.61      0.14 o
   2   1  14        0.26        0.65      0.17 o
  -5   2  14        0.38        0.87      0.27 o
  -4   2  14        0.29        0.19      0.10 o
  -3   2  14        0.85        1.44      0.12 o
  -2   2  14        0.05       -0.03      0.12 o
  -1   2  14        1.78        1.51      0.18 o
   0   2  14        0.98        0.61      0.15 o
   1   2  14        0.81        1.17      0.28 o
  -3   3  14        0.65        0.37      0.16 o
  -2   3  14        1.20        1.49      0.17 o
  -1   3  14        2.71        3.05      0.24 o
   0   3  14        2.79        2.96      0.29 o
 
